# Supplementary material for: Research on computational propagation and identification of mine microseismic signals based on deep learning
Source: PLoS One. 2025 Oct 22;20(10):e0334641. doi: 10.1371/journal.pone.0334641 (PMC12543183; doi:10.1371/journal.pone.0334641)
Supplement: S11 Data — (ZIP) [file pone.0334641.s011.zip › 000101100002750.xlsx_0.txt_24.txt.txt]

-1.1031679746392e-05
-2.0083188098408e-05
-1.6339661107983e-05
-1.53349196890189e-05
-2.06423536392699e-05
-1.02888060689757e-05
-8.98673730696338e-06
-8.10229155515453e-06
-2.03155224346527e-05
-9.11615537480127e-06
-9.55186924797998e-06
-1.41062486542908e-05
-5.50896036998251e-06
-3.0506796194704e-05
-1.19975978224023e-05
-1.62411355547854e-05
-2.27078194259763e-05
-2.39296828609735e-06
-5.54997339255536e-06
-1.51241375310132e-05
-1.33497924267335e-05
-3.09116113479872e-05
-1.17093209775923e-05
4.71184940906165e-06
-1.38942676890085e-05
-1.01315749337446e-05
-2.26618627588699e-05
-2.51175206801165e-06
-1.43489076206949e-05
-7.85113462240786e-06
-2.39923286768805e-05
-7.24286379455413e-06
-1.76837893686243e-05
-1.81819680613357e-05
-1.42695225944184e-05
-8.07613162708906e-06
-7.32412223566301e-06
-1.73647041288478e-05
-1.32353528741648e-05
-2.01518960455878e-06
-1.2879401289204e-05
-1.51846562928109e-05
-1.92156579222607e-05
-2.3497141365096e-05
-1.25697636541335e-05
-1.22057175013493e-05
-7.80770698124225e-06
-4.57061220211547e-06
-2.21096984106693e-05
-1.37837009371226e-05
-2.19394700014484e-05
-5.53101039064933e-06
-1.11361642027965e-05
-5.1311491111348e-06
-1.26458855261686e-05
-1.48799379780139e-05
-1.16452349681018e-05
-6.67589784158574e-06
-4.56149672437918e-07
-1.09619157091105e-05
-1.60158893365783e-05
-1.41570204382364e-05
-4.34600580431208e-06
-8.46428660187811e-06
-8.04657982328599e-06
-4.60556675320656e-06
-6.25451285444365e-06
-1.65145839281333e-05
-1.76439112242535e-06
-1.82297510973024e-05
-2.10342912112676e-05
-2.08669836160213e-05
-1.20224150348112e-05
-1.94489799872877e-05
-8.15993656034431e-06
-1.23193443238042e-05
-1.83468535191153e-05
-2.28101821608991e-05
-6.34403530154449e-06
-1.44004492951422e-05
-3.54262877005148e-06
-1.85652126236933e-05
-1.89109332281663e-06
-2.57636503658599e-06
-1.14717463774215e-05
-1.6912690920832e-05
-1.93359604192054e-05
-1.64810355948808e-05
1.56965947350352e-06
-2.40593181604577e-05
-1.32714580473498e-06
-2.42713960565952e-06
-8.95108594719769e-06
-1.07150812559114e-05
1.44503051886806e-06
-2.42905691293971e-06
-1.64152988511525e-05
-3.3600610130153e-06
-1.44396722149453e-05
-1.6817556897078e-05
-2.48071067122743e-05
-1.52306464102292e-05
-1.95676866339197e-05
-8.31534022298855e-06
-1.07162089434016e-05
-8.54225500903208e-06
-1.38329921422538e-05
-1.28434492968467e-05
-1.79770508918163e-05
-5.86052513129528e-06
-6.0254996891579e-06
-3.85063514754574e-06
-1.41697645921503e-05
-1.85690696395023e-05
-4.58917247390073e-06
-1.40500661102203e-05
-5.70353980723264e-06
-7.97017267200078e-07
-6.2747550036378e-06
-6.84842279067863e-06
-8.22767003264057e-06
-7.47185435839577e-06
-1.95138526907397e-05
-1.19058249034844e-05
-6.41230958143438e-06
-1.00779285329166e-05
-1.32351032703558e-05
-8.22709069534147e-06
-1.60353301193251e-05
-4.5942081000389e-06
-3.31244150458755e-06
-1.05284106762694e-05
-5.61962626498096e-07
-2.35662748245493e-05
-2.37361233512304e-06
-1.03468422002691e-05
-5.88760370926109e-06
-3.42285703790082e-05
-1.18137211588274e-05
2.60414451874032e-06
-9.61336557004822e-06
-8.43940100105293e-06
-6.60457955877152e-06
-9.41406147909334e-06
-1.75868120799606e-05
-2.15572501425754e-05
-2.94702157255755e-05
-1.78511567857469e-05
1.09588607597835e-05
-7.55153310090915e-06
-8.42189471496581e-06
-1.91482582787869e-05
-2.64003222907823e-06
-1.80350300807436e-05
-2.67824129880139e-05
-6.50243418867878e-06
4.24606275638253e-06
-1.58858191369666e-05
2.52479435836458e-07
5.75867991278701e-06
-3.16783975344122e-06
-5.6383076241382e-06
-1.60601849950002e-05
1.52181339774018e-06
-3.07411205360691e-05
-1.69790882406168e-05
1.38248855434653e-06
-6.73297606857431e-06
-6.13342045297035e-06
-2.09894638965158e-05
-5.5973419601285e-06
-2.61996409948718e-05
-1.29245723606139e-05
-6.57930761966261e-06
-2.14709356774041e-05
-2.79798019427597e-05
-1.04656136758732e-05
-1.14617831568493e-05
-1.20410985016985e-05
-1.24266029420442e-05
-1.03039363769127e-05
-7.84062816883957e-06
-8.58482607268518e-06
-1.37622802739594e-05
-1.24307243665247e-05
-4.83146289264917e-06
-1.02225980538894e-05
-1.45280050287513e-05
-1.02656333984543e-05
-5.22939170050275e-06
-7.55561025311556e-06
-2.43242701358034e-05
3.08936377464872e-07
-1.31205198329273e-05
-9.44997994233032e-06
-1.55515172407047e-05
-1.56617314103421e-05
-8.1977778302192e-06
-9.30313605846432e-06
-1.20569449229863e-05
-1.45023830739664e-05
-1.57886426047635e-05
-1.30920785093355e-05
-9.14199725324076e-06
-2.17102230353583e-05
-1.47325041728313e-06
3.6885638340868e-06
1.14038939536844e-05
-9.41383920314876e-06
-1.56651227283365e-06
-4.51909168165224e-06
1.83676526117569e-06
-1.14859112372445e-05
-6.33163454690145e-06
4.12494603158069e-07
-1.07754750202264e-05
-7.16324343153021e-06
-1.55621583391667e-05
-8.35372373657788e-06
-9.44206475317382e-06
-9.20828072507476e-06
-2.51879647001928e-05
-3.36431403863197e-06
-1.18706629646413e-05
-2.36415139275792e-05
-1.94112234800662e-05
-1.49513132238571e-05
-4.1135425676744e-06
-1.96301170145545e-05
-1.21776637118438e-05
-1.90917176933147e-05
-3.9219561145947e-07
-1.6083771118505e-05
-8.68779796906596e-06
-1.87707959306803e-05
-1.35595364661e-05
-1.41959054339542e-05
-1.78623228021541e-05
-1.85536564469311e-05
-1.07097746112929e-06
-9.79597870682037e-06
-1.42764123184829e-05
-5.91476340522982e-06
-1.23516538951988e-05
-3.25806653740471e-06
-1.50551549818147e-05
-2.10083841167363e-05
-1.51097616723353e-05
-3.19527775318524e-06
-1.29893166940349e-06
-3.64847340724157e-06
-1.30934636612886e-05
-7.23095505078239e-06
-5.64522204303645e-06
-2.11268670800883e-06
-1.47084990090986e-05
-1.08300410125485e-05
-2.21079493770124e-05
-8.41461164007786e-06
-1.1610719874408e-05
-2.13473712131683e-05
-2.78336032094405e-05
-2.07516059779609e-05
-1.4396309149636e-05
-1.25998648696041e-05
-1.54479848419349e-05
-1.19646201299024e-05
-1.39780254358105e-05
-1.64623135892975e-05
-2.5284239778128e-05
-2.02261251017285e-05
-6.87262232223181e-06
-1.03671022460138e-05
-4.08936876727075e-06
-5.4554147681168e-06
-1.22746292015393e-05
-1.47458354341665e-05
-3.56873451518664e-06
-1.39170011271177e-05
-1.01684138822247e-05
-6.78394088727342e-06
-6.1866027127207e-06
-3.19579332847549e-05
-1.10430272153012e-05
-1.33362646919492e-05
-4.28571896800444e-06
-1.91071889675595e-05
-1.3368809585808e-05
-2.19146354108636e-05
-1.08983844307152e-05
-8.37614954547114e-06
-1.72297683157922e-05
-1.52455264766394e-05
-1.76519909412721e-05
-1.97384369532783e-05
-9.81178915153845e-06
-9.07837057184966e-06
-1.81084939481198e-05
2.13945261836649e-06
-9.91914290469068e-06
-4.37428602400779e-06
-8.39429233402717e-06
-6.95890765518014e-07
-1.06771913226158e-05
-2.14810762001877e-05
-1.01868488855046e-05
-1.49417974788945e-05
-1.50344402062424e-05
-2.19277404325142e-05
-1.7813930841648e-06
-2.29675002999999e-06
-1.69517666303052e-05
-1.72837501238827e-05
-2.83602813854645e-05
-3.00302906392655e-05
-8.62307756893363e-06
-1.43180354832924e-05
-1.14903309778671e-05
-1.84550661363301e-06
-6.96335897788232e-06
-9.23651988745243e-07
-5.13509335073226e-06
-1.80026020288285e-05
-1.62359055272356e-05
-3.56019277269634e-06
-1.17860864516179e-05
-1.24972917552472e-05
-1.46253112712422e-05
-1.7703669472278e-05
-1.22939021203912e-05
-2.08634766854995e-05
-1.12600912044165e-05
-1.08599738183456e-05
-2.56749841289491e-05
-2.42655021509581e-05
-1.59004968534066e-05
-9.72963717986655e-06
-1.48472897279252e-05
-1.69757483971053e-05
-6.91971402212728e-06
-8.02751006552495e-06
-5.54165170034458e-06
-1.94753983437506e-05
-8.11342842554967e-06
-1.60237008285648e-05
-2.96307802958171e-05
-2.40417049076911e-05
-1.26360819431699e-05
-9.26447805295857e-06
-7.65028001904387e-06
-1.59969025768842e-05
-2.14899731236483e-05
-5.54570485839475e-06
1.54526719493878e-06
-6.36976320697992e-06
-8.71423878516835e-06
-1.94395637930707e-05
-7.77429558346233e-09
-8.44161323730224e-06
-1.14253517312479e-05
-6.95665671423151e-06
-1.69733273894333e-05
-1.95031260632253e-05
-1.28207126660616e-05
-1.46228205883437e-05
9.31917357370591e-06
-9.87371768137959e-06
-1.83729562716471e-05
-4.25607377496268e-07
-1.08585699514458e-05
-1.56993806079895e-05
-4.58471774592257e-07
-1.76498231718862e-05
-8.02883840294191e-06
-1.08175525872638e-05
-1.22523884568661e-05
-1.00453779945162e-05
-1.13833479731736e-05
-1.34210599228458e-05
-8.92635311072139e-06
-2.38584131157448e-06
-1.43795504466215e-05
-3.96535771316945e-06
1.69398190326539e-06
-1.37626738801518e-05
-2.42349974471565e-05
-1.87529795880921e-05
-4.21725438829659e-06
7.87755698250584e-06
-4.22420624362123e-06
4.9010278557837e-07
-1.12648424342708e-05
-1.73143577707912e-05
-7.32827566774015e-06
-2.51932550547268e-05
-1.30538343069675e-05
-1.64455423799939e-05
-1.4022137923338e-05
-1.86023346578431e-06
-2.31744933909854e-05
3.32189844050722e-06
-8.85630455818988e-06
-1.14988071759474e-05
-2.33778433524551e-05
-8.04042820113162e-06
-9.22271649302929e-06
-2.15315063933325e-05
2.2668220421293e-06
-1.0565359824971e-05
-1.44292208913761e-05
-1.15543134157641e-05
-1.76591444646128e-05
8.38151627462024e-06
-6.07200313397638e-06
-1.996185013193e-05
6.67440301324644e-06
-9.82262146618121e-06
-8.54989714336279e-06
-8.15781658425256e-06
-1.89159604460072e-05
1.05404719110088e-06
-1.62743322239212e-05
-2.38771995992729e-05
-2.63526659680884e-05
-4.97337345511346e-06
-2.27755461122786e-05
-3.60416940106712e-06
-1.92237182922792e-06
2.38498478314244e-07
-1.80340143970658e-05
-9.72930763013919e-06
-1.96004513590831e-05
-6.05127912602055e-06
2.79855615352677e-06
-1.74032646549031e-05
-3.1869431747235e-05
-6.95208397596272e-06
-7.22364071259648e-06
-9.14279136552157e-06
-1.99851006395209e-05
-5.51526625771855e-06
-6.90888879855786e-06
1.39451575057308e-06
-1.61292848683098e-05
-2.11883444974986e-05
-1.07831888415996e-05
-7.26763546315808e-06
-2.1909509414998e-05
-1.17359418832068e-05
-2.32666807961296e-05
-9.79013609210474e-06
-1.35959312385135e-05
-1.40560663819815e-05
-2.3434388639105e-05
-1.47100358783662e-05
-9.13428741544704e-06
-8.77339767844805e-06
-4.20430769792721e-06
-2.123234596252e-05
-9.51303248176141e-06
-1.440748398429e-05
-1.86610237932705e-05
-1.47726729455449e-05
-8.809501070862e-06
-6.67255128653482e-06
-2.54630060123812e-05
-8.91910473625409e-06
-1.50961450610539e-05
-5.41909663803277e-06
-1.65949942318954e-05
-2.92414404880832e-05
-2.04902355696291e-05
-1.78614756144717e-05
-1.22805741001312e-05
-2.03680111291908e-05
-1.46800820917945e-05
-3.06023793527258e-06
-2.70495375102835e-06
-1.03113674323357e-05
-1.54595095928306e-05
-2.68500883713656e-05
-4.68490027054704e-06
-2.2164239087769e-05
-1.99281378055169e-05
-1.48052388522111e-05
-1.09019016560504e-05
-1.61037705349641e-05
-1.68330862339138e-05
-1.49290792063392e-05
-1.51506735474858e-05
-6.87812663127424e-06
-1.65858859259978e-05
-6.75588356885705e-06
-1.45204906832641e-05
-1.75392428138307e-05
-1.60329335113139e-05
-8.87791228539435e-06
-3.8406806108991e-06
-1.2510346365271e-05
2.41062888086684e-06
-8.65752901246752e-06
-2.51784285087505e-05
-1.90358051225018e-05
-1.60568330704229e-05
-3.4313262333892e-06
-1.58072643846958e-05
-1.87962112015489e-05
1.40386916078595e-07
-1.84475643941246e-05
-2.00410905757737e-05
-1.25883871077002e-05
-1.88011984067373e-05
-1.37538645824398e-05
-9.70012872840856e-06
-8.11630081222395e-06
-1.02143288085802e-05
-2.00178850831748e-05
-7.82513863309734e-06
-1.40366994142493e-05
-1.47108897553832e-05
-6.50061498951086e-06
-7.35296567225197e-06
-8.71645399746291e-08
-1.55530638282656e-05
2.69031861025923e-06
-9.6634679297213e-06
-9.75164604140151e-06
-5.71550583098759e-06
-1.04753062901856e-05
-1.17732496926591e-05
-6.80160097005599e-06
-2.00855846769443e-05
-1.83475459559171e-05
-1.22979450803115e-05
-1.00568870848973e-05
-1.15898966416025e-05
-8.98696913671327e-06
-9.17980376547544e-07
-1.56634689157961e-05
6.0228552702616e-07
-4.17880483933759e-06
-8.03958253407777e-06
-1.28355998962473e-05
-1.97182761944703e-05
-2.08487417060867e-05
-5.80138128789815e-06
-1.00317679485652e-05
-3.40759871142646e-06
-2.61820610486397e-06
-9.68927465393537e-06
-1.3353674791386e-05
-2.26192976649115e-05
-4.02984839036214e-06
-7.64331747493663e-06
-1.64094680940255e-05
-2.02930239545953e-05
-1.52814932753172e-05
-1.53140820008045e-05
-6.44152581630548e-06
-8.55579034933081e-06
-1.15717214007528e-05
-1.9016711086561e-05
-9.10813363862455e-06
-1.44521994806595e-05
-1.11593140200548e-05
-1.69561501554908e-05
-1.67167290984314e-05
-1.00307734123489e-05
-2.68951046680247e-05
5.56394134917838e-06
-2.50336219736721e-05
-2.19901065440117e-05
-1.96285800594284e-06
-1.47990158548124e-05
-2.1943710423368e-05
-7.82195282017875e-06
-2.70494899699172e-05
-5.03646045760281e-06
-7.11142932588274e-06
-1.80313694878525e-05
-1.78353495154997e-05
-1.19370768672732e-05
-1.5497917135627e-05
-1.79484652114857e-05
-1.52005618720607e-05
-2.92269789538404e-05
-1.9390148139973e-05
-5.42316282406842e-06
-6.01367801809962e-06
-1.56945596980071e-06
-1.67459424247359e-05
-8.19609343419958e-06
-4.98910068318973e-06
-1.37173440863013e-05
-7.31159356888494e-06
-1.7587324924172e-05
-1.84923032775466e-05
-3.32398033839094e-06
-1.18194865436473e-05
-1.10674121979778e-05
-5.19261084563124e-06
-5.46040264524574e-06
-2.42336344986434e-05
-1.86804532394011e-05
-1.00270364836752e-05
-7.38541370742885e-06
-7.09866145536054e-07
-4.81763922787519e-06
-1.85137706458603e-05
-1.8947134284797e-05
-1.05044801174113e-05
-1.03888257950495e-05
4.26556222745245e-07
-5.15246669139003e-06
-7.07369434701809e-06
-1.30976433754823e-05
-1.10777342656488e-05
2.88867214694535e-06
-7.94285394013719e-06
-5.12098098147908e-06
-1.03284203540637e-05
-1.43907203895774e-05
-1.20962240506339e-05
1.76764082234192e-07
-2.05529608915471e-06
6.81596227083686e-07
-1.59454443367921e-05
-5.32123582845423e-07
-1.41086775569034e-05
-5.13577808364372e-06
-7.10829442311979e-06
-3.43704706835909e-06
-2.75980902258978e-05
-1.74085455845208e-05
-3.70916252819892e-06
-1.14236653589711e-05
-2.04829172526338e-05
-1.43852188874441e-05
8.7083502295658e-06
-1.00046680930604e-05
-5.87386907328065e-06
-2.83377299800827e-06
-2.98811838896142e-05
-1.97085481000011e-05
-3.32493612125952e-06
-1.87223530721867e-05
-1.97142282396139e-05
-1.00059883510909e-05
-1.15479758219185e-05
-1.42873682067863e-05
-1.20930399243355e-05
-1.63803772369076e-05
-1.64394256973151e-05
-5.02361356951028e-06
-1.43503650817877e-05
-1.02486381762497e-05
-2.75035372605221e-06
-2.15797173930419e-05
-7.02356088627676e-08
-7.08885547683997e-06
-1.26954691022088e-06
-1.11406240643217e-05
-9.00343068486033e-06
-1.92676504630204e-05
-1.13673669947849e-05
-1.57934608860663e-05
-9.94753486537214e-06
-8.30136687791278e-06
-9.78116688747574e-06
-1.57598157551923e-05
-1.24382250071928e-05
-5.09519898569035e-06
-7.26588156691142e-06
-2.92657470039521e-05
-1.87731940656757e-05
-2.26934124812216e-05
-1.18393077461552e-05
-1.63493908284651e-05
-2.31259598524194e-05
-1.69643074817132e-05
-1.52973068159808e-05
-1.01274387900043e-05
-1.94413410090676e-05
6.62349595673368e-06
-2.51456050564755e-05
-3.18894983556891e-07
-7.97426424807104e-06
-4.26462704659259e-06
-6.61498442207076e-06
-3.82997024695165e-06
-1.23252667249241e-05
-1.98226672260225e-05
-1.67700967924213e-05
-1.31055651841666e-05
-1.96480879395513e-05
-1.64860505986385e-05
-7.69959159548796e-06
-1.14232056334364e-05
-8.93169923260883e-06
-1.29391762429269e-05
-9.74944027530072e-07
-3.22052767462047e-06
-2.55144207220249e-05
-1.64882508325511e-05
-2.86352016801e-05
-7.39119487139327e-06
-1.30586521001076e-05
-6.61775522990228e-06
-1.88592744646216e-05
-2.19856908317874e-05
-1.25250575710958e-05
-1.77807070157885e-05
-1.12516973997785e-05
-1.19533872938202e-05
-1.89020522988361e-05
-1.27784348004544e-05
-5.93878048225291e-06
-1.12602028076239e-05
3.60280434740338e-06
-1.42825717380608e-05
-1.94218076520948e-05
-9.25700401986299e-06
-1.01543038188357e-05
-1.69756199022096e-05
-1.19793907825896e-05
-1.12224859183341e-06
-6.51408022209934e-06
-5.4982926326936e-06
-6.1482997907784e-06
2.94019623815596e-07
-5.49916469288512e-06
-1.85956606243051e-05
7.00484402551511e-07
-1.12525906601408e-05
-1.89035119980415e-05
-5.4377840262377e-06
2.65991486289701e-06
-1.79654035064625e-05
-1.50737988954173e-05
-8.7400542201057e-06
-9.40401749457064e-06
-3.06558195272617e-06
-9.39746491956778e-06
-1.5913739226612e-05
-1.83997583774447e-05
-2.09923904468372e-05
-6.95919027821336e-06
-1.84363745178936e-05
-2.41372932835788e-05
-1.88024890415117e-05
-2.06353546361233e-05
-1.02719901278908e-05
-9.15005599092651e-06
-1.62003996460675e-05
-5.55958721549776e-06
-1.98971639041134e-05
6.07419225279574e-06
-3.87640848975732e-06
-1.36201507373718e-05
-2.0259803864585e-05
-1.91816558650147e-05
-1.37202916679711e-05
-9.13830698419529e-06
-9.78351927153705e-06
-1.11616040875438e-05
-1.21997032411033e-06
-1.68391695839903e-05
-1.52108791312648e-05
-8.42206534931047e-06
-7.06422387400972e-06
-9.98283240039484e-06
-1.71000442042142e-05
2.2776071647802e-06
-1.09976963126183e-05
-1.76552691076188e-05
-2.21574711422649e-05
-1.77304974281498e-05
-2.09191760834576e-05
-9.78462814554466e-06
-2.34913158330892e-05
-2.99640446292962e-06
-1.77402523746748e-05
-1.18391585147378e-05
-1.30321252899665e-05
-2.86162937178507e-06
-8.18355853811755e-06
-9.28057085945093e-06
-5.45127735186271e-06
3.35122233137602e-06
-1.34715682294493e-05
-2.7406710900448e-06
-1.02829446484216e-05
-1.01256196534622e-05
-1.06383512563019e-05
-6.89733438309006e-06
-2.5249699540112e-05
-1.00554198061482e-05
-1.13525571405632e-05
-1.56036066899719e-05
-6.33371975018587e-06
-6.0801858935708e-06
-2.33907217796499e-05
-1.36393549143017e-05
-1.2307155775895e-05
-9.2829006202938e-06
-2.50395011877645e-05
-1.56400450572363e-05
-1.92043273946213e-05
2.7999858863432e-08
-4.91878787755095e-06
-4.31287871266105e-06
-2.45615268759664e-05
-2.48799848535607e-05
-8.91829422070764e-06
-4.79519395545414e-06
-1.78272595518182e-05
-1.87776413590293e-05
-1.64185484388917e-05
-1.13180310995074e-05
-8.56331502291062e-06
-1.8826618962747e-05
4.91805435169276e-06
-1.93569606029508e-05
-1.36838160586979e-05
-1.82172904724191e-05
-1.10817558944776e-05
-2.80874926982117e-05
-2.07525942607863e-05
-1.07975149286897e-05
-1.09845558643726e-05
4.55602259526105e-06
-2.42247232802663e-05
-2.38321728354293e-05
-1.19978261686879e-05
-1.24616503796145e-05
-1.69839536538596e-05
3.02269231516705e-06
-2.2096674933575e-05
-9.99851500154948e-06
-6.99094023435498e-06
-1.26943371632257e-05
-1.86204926094216e-05
-9.82476755879137e-06
-1.17168699400272e-05
-2.64669754190795e-06
-7.88281392460078e-06
-1.68221378343848e-05
-6.32514258330462e-07
-2.19102893146177e-05
-1.32112811115586e-05
-2.74378728506726e-05
-1.30481167108851e-05
-1.46918053969848e-05
-1.37925869847009e-05
-1.78909850248082e-05
-8.80478460974647e-06
-1.33250837550676e-05
-2.63268283760592e-05
-2.29346130267004e-05
-2.09752252342603e-05
-2.45001886945083e-05
-1.26583244631212e-05
-9.87748388277144e-06
-3.60126533658759e-05
9.48144953410648e-06
-7.53551046916813e-06
-2.92925687585476e-05
-3.66146620010716e-06
-2.37531338638947e-05
-1.56675077256517e-05
-1.33743992184748e-06
-4.72814954635246e-06
-1.05322956976876e-05
-1.81990270908396e-05
-1.4960078938689e-05
-1.30725093858788e-05
-1.30139456450237e-05
-1.95276247182476e-05
-6.03536157109156e-06
-1.88657116729343e-05
-2.07073187318045e-05
-1.86298952654004e-05
-2.17880360388848e-05
-1.09965896595005e-05
-1.99787872245451e-05
1.27548501661076e-06
-1.92844794149786e-05
8.26012745437615e-07
-9.18903558416926e-06
-3.13773676516091e-06
-2.43080586467573e-05
-1.32063264815787e-05
-2.13415029192195e-05
-1.1162117082129e-05
-1.83201416421939e-05
-2.5669355355693e-05
-6.39894685147979e-06
-2.61707676157525e-05
-2.35248884723419e-05
-1.42184012005416e-05
-7.76887954459891e-06
-2.78000209083223e-06
-2.54093049318483e-05
-1.70984778102694e-05
-1.15873012577677e-05
-5.91145774644925e-06
-1.11712888715343e-05
-1.53816077714782e-05
-1.3332976548553e-05
5.17511469333688e-06
-6.29336232568757e-06
-1.70841202146958e-05
-6.64800195588183e-06
-1.66901043322165e-05
-1.69242688729163e-05
-7.70679278577962e-06
-1.42674151922001e-05
-1.75390874893522e-05
-2.31359951467376e-05
-1.90042842584139e-05
-4.0387203227316e-06
-9.43566045832067e-06
-8.64978802369508e-06
-1.71203133112742e-05
-5.35720639018649e-06
-2.41442936262817e-05
-1.06571189608801e-05
-9.33898518722285e-06
-9.53084658152896e-06
-2.06475375131232e-05
-1.72407151138152e-05
-8.77814516403548e-06
-1.19152841351448e-05
-1.25777596951015e-05
-1.56545266799065e-05
-3.73699696249168e-06
-1.54847706860737e-05
-9.42715352497714e-06
-8.25010353447521e-06
-1.45210547781642e-05
-1.06429800124583e-05
-2.14421058034479e-05
-4.41922445646956e-06
-1.9118377008674e-05
-1.7533751730629e-05
-2.05321682399341e-05
-1.09919661373338e-05
-2.39337880123587e-05
-1.39714240408671e-05
-9.25264525998808e-06
-1.24602574765435e-05
-1.2936544023932e-05
-1.17184766950872e-05
-7.02995112313524e-06
-2.87305267047809e-05
-5.69953107534032e-06
-1.91453003187801e-05
-2.13073736623998e-05
-6.3983523592088e-06
-1.52342778418456e-05
-8.63765246786044e-06
-9.02771431851572e-06
-2.69367856421774e-05
-1.49312084891798e-05
-7.13029424497147e-06
-3.18620502056687e-06
-1.21359439075782e-05
1.40276725392828e-06
-1.57931141078204e-05
-1.49694844630162e-05
-6.11201825659676e-06
-2.56228986593592e-05
-9.31143349081924e-06
-8.47366131995531e-06
-2.74753978217974e-05
-4.55538845151396e-07
-3.93962723572177e-06
-2.65140976905431e-05
-1.0799187387854e-05
-1.13368783144673e-05
-1.45789339188199e-05
-1.11630191382425e-05
-4.39059546297743e-06
1.5934121319887e-07
-5.48275407587709e-06
-6.72066919174887e-06
-1.33021400816339e-05
-1.06085005137344e-05
-1.93253044144827e-06
-1.83258917166715e-05
-6.38289942482159e-06
-8.1909068266818e-06
-9.70201178022223e-07
4.3537105863894e-06
-7.50489684481614e-06
-2.03459072750434e-05
-5.63137561887602e-06
-5.03454775947982e-06
-1.00610460614691e-05
-1.68822049397314e-05
-1.09660651991989e-05
-2.43464343286849e-06
-1.0901749978594e-05
-6.46636192373661e-06
2.70929683691195e-06
-1.48490134910511e-05
-1.42132867406744e-05
-2.98849407275255e-06
-9.54561597118388e-06
-1.21286416854969e-05
-1.94939997056049e-05
-2.40640036281766e-05
-9.54203782125677e-06
2.16655296165668e-06
-1.51309758134323e-05
-7.10682842654702e-06
-1.99636207500034e-06
-2.14449773310077e-05
-1.21566703311677e-05
-1.34858556835722e-05
-2.35924393404692e-05
-1.95305723968926e-05
-1.27848076140153e-05
-1.53630542735404e-05
-1.92217194562303e-05
-1.32831231145641e-05
-5.72028988613804e-06
-1.16595843358786e-05
-1.65643897766725e-05
-1.84568837747809e-05
-9.38807767987062e-06
-1.67228840856341e-05
-1.07711045170751e-05
-1.11677637985106e-05
-1.63410145185886e-05
-5.66990368532478e-06
-2.03477286895235e-05
-2.69257051417787e-05
-1.96170127325217e-05
-1.55454368641647e-07
-2.83621049830945e-05
-9.92802974348145e-06
-1.4915099633662e-05
-1.2130095917912e-05
-1.81355766513549e-05
-8.26150868192724e-06
-2.03489197546122e-05
-1.24248106598499e-05
2.58429954260373e-06
-1.77594834911049e-05
-2.40209839950274e-05
-9.79069742139769e-06
-6.80464519577718e-06
-9.43098252498176e-07
-1.92429083667092e-05
-3.0171149832582e-06
-1.13425293216274e-06
3.42346594849547e-06
-1.76239598912183e-05
-2.04826502760343e-05
-3.35669104161993e-06
9.28029054052418e-06
-8.90686542811438e-06
-7.33803830284468e-06
-1.22383345512378e-05
-1.76845743490271e-05
-1.32971579596125e-05
-4.61712506233406e-06
-1.79784540017179e-05
-2.85576479457571e-06
-1.32850778085111e-05
-1.4314777115204e-05
-1.6970862502278e-05
-1.20354641624052e-05
-1.3911873022091e-05
5.26504716698607e-07
-7.43502244822972e-07
-1.89160404639347e-05
-6.45996139831654e-06
-9.35712371291996e-06
-2.35336766086914e-05
-1.53362780782853e-05
-1.73847956476568e-05
-1.41648168766313e-05
-1.55108498951941e-05
-2.14517197180637e-05
-3.26744012548255e-05
-1.14980204940434e-05
-1.64110255161222e-05
-1.40436454156836e-05
-1.6181548925794e-05
-8.99715161901819e-06
-1.41517082906418e-05
-1.3389796766814e-05
-2.54802329053209e-06
2.78284254262584e-07
-9.05654063038159e-06
-1.35488716059018e-05
-1.1275616009735e-05
-9.38053744001435e-06
-1.48887673999824e-05
-2.06988602926369e-05
-1.42970202183782e-05
-1.45880456278473e-05
-1.76492026293059e-05
-7.94718273133144e-06
-2.47223843527803e-05
-5.53709977520923e-06
-1.03306304456909e-05
-6.91611559649827e-06
-2.49296685466374e-05
-2.0741401969423e-05
-1.66586714006971e-05
-8.50945333993231e-06
-6.48755321473483e-06
-3.71392753648315e-06
-2.97368864117645e-06
-1.20220023392461e-05
-1.77285205794071e-05
-1.27773461039828e-05
-1.30423862482569e-05
2.12193875391256e-06
-2.24163443552252e-05
-7.28232061113923e-06
-1.40382041173996e-05
-1.82909649803417e-05
-5.13199603193495e-06
-1.45228350786861e-05
-1.38083875766157e-05
-1.80455640826225e-05
-6.0839864330633e-07
-2.14472382677971e-05
-1.35896720189268e-05
-1.16351848605289e-05
-1.34165082806334e-05
-1.24871654592158e-05
-1.76060650551032e-05
-1.32861872658692e-05
-9.95545821887159e-06
2.23070823001754e-06
-4.60832235337351e-06
-2.35078984533797e-05
-2.14618157248938e-05
-4.69089996257384e-06
-2.21911855662408e-05
-1.28627862519364e-05
-2.14676923648088e-05
-5.71452616873535e-06
-8.40790371336827e-06
-1.86665631154254e-05
-7.95605616866965e-06
3.79792135327729e-06
-7.80964780120714e-06
-1.38223992290489e-05
-1.78579242227521e-05
-1.04609915667473e-05
-1.32200594811072e-05
-1.34283476449822e-05
-6.90265529885247e-06
-2.07581554376564e-05
-2.11703595931599e-05
-2.07592319415067e-05
-2.22653403342155e-05
-1.01827547790255e-05
-6.16055047473823e-06
-4.06111863323001e-06
-1.98144028278976e-05
-1.59825366552185e-05
-5.28522167852518e-06
-1.41423304768761e-05
-1.02696962579203e-05
-6.09166558427919e-06
-8.90511032531396e-06
5.25110460646631e-06
-9.40426647056091e-06
-4.70029750656207e-06
-1.72642477087611e-05
-8.23627908251449e-06
-2.05065240980812e-05
2.74386254623567e-06
-1.4872047622203e-05
-3.63398829270133e-06
-1.34799303562712e-05
-2.92726091993797e-05
-3.16269456051345e-06
-1.54883390347249e-05
-1.88582785215706e-05
-5.05231930288923e-06
-1.70899356306432e-05
-2.09928474375704e-05
-1.11854110631363e-05
-1.80714091993551e-05
-2.52526664991056e-05
1.02782476040333e-06
4.97173766547829e-06
-1.47329406692123e-05
-9.61103896432618e-06
-6.69473556856908e-06
-2.8573885329669e-05
-8.04801091740497e-06
-1.45550567048334e-05
-1.89601576992156e-05
-5.9358095941293e-06
3.05029870976157e-06
-1.6107772915043e-05
-2.38219194688525e-05
-1.8111202434433e-05
-8.32502267133181e-06
-2.06093465093214e-05
-4.89196630297926e-06
-7.7819720639376e-06
-1.64110129178088e-06
-6.57980648621034e-06
-1.20682393443709e-05
-1.05192312244925e-05
-1.29738768072846e-05
-2.03549141083915e-05
-1.72444295936605e-05
-7.04863976558155e-06
-1.52084994595079e-05
-1.69818922085388e-05
-1.69320110765674e-05
-9.00121459291222e-06
-1.51528894451566e-05
-3.23206117347049e-06
-1.41104767909519e-05
-5.34823965599737e-06
-1.34781464344013e-05
-5.41125993968384e-06
-1.80872309204338e-05
-1.97904678928834e-06
-1.16068362105898e-05
1.6768042614977e-06
-2.51214949020388e-05
-1.02103171227617e-05
-2.20921257399889e-05
-1.20479209814845e-05
-4.06181173569428e-06
-5.48882890005288e-06
-1.76781161781491e-05
3.03026096027315e-06
-2.85391697087552e-05
-9.09100401926608e-06
-2.12343770077453e-06
-1.58595759302362e-05
-2.17132854140389e-05
-1.80351021438791e-05
-1.06279412541385e-05
-1.48724271017793e-05
-1.49561943457545e-05
-1.72129489780262e-06
-7.88976521452084e-06
-8.88736931544849e-06
-1.43602430113045e-05
-1.49481730191593e-05
-1.1925747081485e-05
-1.30229412488169e-05
-1.3518537539033e-05
-2.19486074161405e-05
-1.05667420939636e-05
-8.95891154218256e-06
-1.98209029990224e-05
-1.78409681014224e-05
-1.06029066713298e-05
-1.75412486580437e-05
-9.69089961031702e-06
-1.19249838629506e-05
-2.11837723202217e-05
-1.37049991055538e-05
-2.47359851224464e-05
-1.09282853164491e-05
-1.85726228386953e-05
-1.65615016891363e-05
-1.42329654227009e-05
-1.28598534444934e-05
-5.32494824701073e-06
-3.03473339546741e-06
-1.49318327903035e-05
-1.2493027707942e-05
-2.12285710318743e-05
-1.9633734575438e-05
-7.47000946587042e-06
-2.11335452481718e-05
-7.0382830080669e-06
-7.60073618582525e-06
-2.43241503098144e-05
-8.71166272456249e-06
-1.04044934523522e-05
-1.64742197148014e-05
-8.03890223220765e-06
-6.9860624441144e-06
-3.10233351793205e-06
-1.84053169787694e-05
-7.53003563629406e-06
1.16877576559033e-07
-2.20848207341912e-05
-2.1782941535081e-05
-2.84632826549441e-05
-1.57979534876897e-05
-9.20618191741223e-06
-6.99945161561863e-06
-4.53095992094082e-06
-1.25106334496708e-05
-1.15073580676959e-05
-1.81139770798331e-05
-1.44226791314803e-05
-2.50558026765154e-05
-1.50536984536607e-06
-1.60855716116639e-05
5.46920215131067e-07
-9.27032269875803e-06
-2.9696951030827e-06
4.10229744004979e-06
-2.21505910835321e-05
-3.32880629130521e-05
-2.37586491931492e-05
-6.85345926424819e-06
-2.88208299680418e-05
-9.07836058280265e-06
-1.06331554854535e-05
-7.9565012817121e-06
-1.4532188836713e-05
-1.25427721859842e-05
-1.39814474603708e-05
-1.75121109931026e-05
-1.69602390354988e-05
8.23791873209491e-06
-1.81111415821808e-05
-2.54919197469631e-06
-1.62975900668793e-05
-2.65465382294766e-05
-1.45331526391655e-05
-1.80865248643761e-05
-7.0683658585467e-06
-2.01997720540142e-05
-1.61341014629655e-05
-4.38906398412803e-06
-2.34762280560422e-05
-6.76280852414427e-06
-2.21626922466321e-05
-8.58925641107785e-06
-4.56972747145063e-06
-1.84963056632298e-05
-9.15759901890737e-06
-1.84262906646056e-05
-1.88797736248476e-05
-1.17660968692046e-05
-3.04848202105844e-06
-6.97847026639161e-06
-1.45647592198607e-05
-1.420437436062e-05
-8.85148038612393e-06
-1.3789108347415e-05
-1.59604938934653e-05
-8.97534119301464e-06
-1.44634452142602e-05
-1.12679153160063e-05
-1.16584973876811e-06
-3.98589958432375e-06
-1.73922085247835e-05
-9.88261173721204e-06
-2.04652904583935e-05
-1.34397887176947e-05
-2.27998751914504e-05
-1.80380637405822e-05
-2.45288818012073e-05
-1.53716585130564e-05
-2.24209925684633e-05
-4.38699117959077e-06
-4.94196412202771e-06
-5.45698161383272e-06
-7.53386248815575e-08
1.08738226938879e-06
-4.21166944848353e-06
-1.73419672051257e-05
-9.67525179787371e-06
-1.19181267170943e-05
1.74084821761756e-06
-1.80857897257974e-05
-5.86530680099733e-06
-9.20333279415885e-06
-1.07986307056519e-05
-2.54160358775215e-05
-1.30218513106661e-05
-1.29624154766921e-05
-1.3077247979174e-05
-2.26541413368163e-05
-7.3722387869983e-06
-9.74717049301885e-06
-1.13417327183931e-05
-4.25671266805143e-06
-3.2531222789481e-06
-5.50409945090839e-06
-1.87893391271507e-05
-1.36378242526639e-05
-1.31612231503468e-05
-2.09856084692749e-05
-1.75433555515064e-05
-1.0147562131275e-05
-6.76177667445759e-06
-1.87038295872151e-05
-3.92890543156216e-06
-1.42488596529674e-05
-1.26949652801321e-05
-7.90457478710058e-06
-6.80267773843418e-06
-1.88521670764793e-05
-3.91853037897214e-06
-1.40362585199671e-05
-6.40987915932529e-06
-1.15766317427661e-05
-6.46744438244454e-06
1.89446796137216e-06
-1.42884692342288e-05
-7.07820450343578e-06
-9.19808019923247e-06
-9.29837047280645e-06
-1.87422290861665e-06
-2.25964478551648e-05
-2.39222128563385e-05
-2.03133483100166e-05
-2.05522766036827e-05
-9.85599406417796e-06
-1.10781651843831e-05
-1.4927416943319e-05
-1.37514778125815e-05
-2.97334389141944e-06
-8.59755468985998e-06
-2.00098010115088e-05
-9.57133541514847e-06
1.46376022968688e-06
-8.6024972254946e-06
-9.23652581905036e-06
-7.83284083976283e-06
-4.38265250819456e-06
-1.46638727739952e-05
-1.92002122467795e-05
-1.15262214226421e-05
-1.13069282687417e-05
-1.66365217382238e-05
-1.83585314538297e-05
-1.5927261127449e-05
-1.99717994485395e-05
-3.05031968975047e-05
-9.43722237719181e-06
-7.60955360463539e-06
-1.81149164615198e-05
-1.67767548317974e-05
-1.54660180916885e-05
-1.20164487659298e-05
-2.02046379583509e-05
-2.076911335405e-05
-1.85601465535548e-05
-1.65082816543816e-05
-2.34343561329448e-05
-1.80711565998645e-05
-1.03307394415516e-05
-8.36344715214448e-06
-2.1199468490851e-05
-7.36172449938894e-06
-1.48388271524594e-05
-1.47732652339386e-05
-1.13278876085307e-05
-9.25020938685275e-06
-1.36780974231064e-06
-7.81257624980739e-06
-2.53918355101742e-05
-8.32691975902174e-06
-7.8106217139694e-06
-5.51230521148713e-07
-1.56252593809098e-05
-1.0972607595867e-05
-2.04431812040435e-05
-1.35619267598406e-05
-1.91392524173139e-05
-1.9321561619828e-05
-7.36825647632294e-06
3.87153160827593e-06
-1.3976314588466e-05
-1.08648000874419e-05
-1.11997955059767e-05
3.52110086230665e-07
2.88006855144097e-06
-2.3907409675589e-05
-1.74150755704424e-05
-9.39734032093735e-06
-2.16045384800184e-05
-1.11213985486295e-05
-1.80739800737245e-05
-1.21229920635831e-05
-2.47980632453827e-05
-1.41265998307334e-05
-1.33959391111324e-05
-7.32934702754717e-06
-1.58254954441297e-05
-1.20013070814404e-05
-5.14260657096277e-06
-1.37597336565039e-05
-3.11801752345859e-06
-3.01384876006129e-06
-1.07604550983084e-05
-1.3009646828052e-05
-3.96813700958945e-06
-1.02998666810402e-05
-1.44144674973038e-05
-3.91426661322765e-06
-1.84927944187452e-06
1.40998015156498e-07
-8.96709235831504e-06
-6.6514733036259e-06
-2.82339476701526e-05
-7.35000808437656e-06
-1.96867123274382e-05
-1.28453434308659e-05
-9.59044555254021e-06
-1.45329876458305e-05
-2.32975906612817e-05
-1.6472864693449e-05
-6.74122365832e-06
-1.30179388699551e-05
-1.52007819003802e-05
-1.25706624222042e-05
-1.53427081734526e-05
-3.7127003612806e-07
-1.41912684898642e-05
-9.69338818455758e-06
-9.06228352298641e-06
-1.37238971148283e-05
-1.29932007652627e-05
-2.02327053401353e-05
-1.10273609631706e-05
-8.81179859767532e-06
-2.3103748195349e-05
-1.60011849891849e-06
-1.41737331700068e-05
-4.09652015832263e-07
-1.64836935808982e-05
-6.82409719253654e-06
4.06830315818039e-06
-1.55318492784251e-05
-1.34580178362026e-05
-2.37908578733462e-06
-2.29841354284577e-05
5.37878641503178e-06
-2.08119321101581e-05
-1.53889033417349e-05
8.69280946298927e-07
-8.06462926102263e-06
-1.25990872570921e-05
-1.96939375144164e-05
-2.33156000509735e-06
-3.94271156912998e-06
-2.43245299770648e-05
-7.59891152127107e-06
-1.99812760815348e-05
-1.69677841783832e-05
6.7894675481307e-06
-2.5220088323044e-05
-1.78640629347702e-05
-1.93836706180934e-05
-5.2276220605134e-06
-1.44160172459896e-05
-2.18519479992861e-05
-1.87294880224247e-05
-1.2305935761382e-05
-2.03632621719433e-05
-1.7787993444124e-05
-2.02459567700364e-05
-1.5000737608098e-05
-1.16160328333078e-05
-7.16145917715404e-06
-4.05974986839526e-06
-1.7818164417999e-05
-2.30388150022798e-05
-2.87577035363515e-05
-1.62246232152545e-05
-1.54839780698191e-05
2.11517207005925e-06
-1.99431679082458e-05
-3.27702361664212e-06
-1.1920675595566e-05
-1.0743542367369e-05
-2.78833731799887e-05
-1.3959980936664e-05
-2.02390860830125e-06
-1.34253662695704e-05
-1.41047282413206e-05
-1.95661859887293e-05
-1.98063615730892e-05
-1.93759375580697e-05
-1.54107327013342e-05
-1.57526051040147e-05
-2.18610303108472e-05
-1.52529301291091e-05
-6.71052835399928e-06
-1.09498070338839e-05
-5.87048555975785e-06
-1.70079367434883e-05
-1.47881406853039e-05
-4.97059655075148e-06
-1.67506484584967e-05
-1.7514321844061e-05
-2.3208897030941e-06
-6.72766315519334e-06
-5.99086532891218e-06
-4.60389584628614e-06
1.80719971089018e-06
-4.31216376956053e-06
1.09733960330349e-06
-3.13014847422832e-05
-8.67190840042624e-06
-9.87238773195292e-06
-1.23958439882462e-05
-6.07286905609083e-06
-8.11730948322345e-06
-1.37743037019296e-05
-1.59071703692132e-05
-2.18793663691593e-05
-1.36750245656978e-05
-1.25041464555703e-05
-1.71326879706902e-05
-2.4757057319986e-05
-1.52320545566805e-05
-1.24827278489105e-05
-2.17895555521734e-05
-1.10013824599496e-05
-1.70446725044901e-05
-5.49020862306119e-06
-1.5332327700397e-05
-6.94133495537915e-06
-1.54285373298649e-05
-1.30705204512548e-05
-1.23882094443332e-05
-2.29809165387498e-05
-6.38407711008556e-06
-1.16718281466823e-05
-8.28399238291134e-06
-1.03152359036046e-05
-7.94230766954651e-06
-7.47621236706706e-06
-1.93378238163493e-05
-3.39759165119383e-06
-1.08489247057187e-05
-1.45916390289245e-05
-1.10572726254052e-05
-6.38684398654429e-06
2.66051428281012e-06
-2.95157614041546e-06
-1.10429950206587e-05
-1.74268644586633e-05
-1.54333851004409e-05
-1.46562725920287e-05
-1.31288549918219e-05
6.14058176860299e-06
-9.11231710772766e-06
-1.02046832533978e-05
-1.1566185320759e-05
-5.08384095747808e-06
-4.52057174449187e-06
-1.68898641653443e-05
-2.46866467504192e-05
-7.19491361080111e-06
-1.91372998711462e-05
-2.81265990890337e-05
-8.23114328262581e-06
-2.28755163025382e-05
-5.95362256983016e-06
-6.15158121178125e-06
-1.95337230628467e-05
-7.62128407747363e-06
-1.29558720179615e-05
-1.93652749235521e-05
-1.38773879276975e-05
-6.42341835351194e-06
-2.3118606315826e-05
-5.716191449339e-07
-1.62091346235566e-05
-1.50126854126429e-05
-1.68906612881438e-05
-6.02648732455314e-06
-1.38958832987807e-05
-2.06701725135014e-05
-9.53832389263635e-06
-3.24201182534808e-06
-7.06376247626394e-06
-6.38463980179426e-07
-1.30610102255536e-05
-2.26547654440139e-05
-1.2101091379026e-05
-2.16089348002447e-05
-1.87708794944829e-05
-4.63067758183364e-06
-1.35180779737709e-05
-2.57175305056687e-06
-3.31058830121039e-05
-1.84634023576108e-05
-1.404405872335e-05
-7.10174879146189e-06
-1.51535855357759e-05
-7.85198494645419e-06
-1.70690584240066e-05
-3.73673489315223e-06
-1.845571513329e-05
-1.06188062103378e-05
-1.89107515941765e-05
-2.3592133864552e-05
-1.64726998976427e-05
-5.69591400093032e-06
-1.775365787334e-05
-1.59385141731454e-05
-1.6350843722427e-06
-1.1211615945168e-05
-1.78870152625914e-05
-1.25395377583069e-05
-1.01898828874119e-05
-1.32964195203946e-05
-2.17511783089832e-06
-1.19009609606509e-05
-1.92918713759588e-05
-1.62763921547062e-05
-1.50450932157295e-06
-2.60067719921273e-06
-1.60419905940256e-05
-1.59113943497385e-05
-1.61722214874311e-05
-1.38508952583777e-05
-6.07442461303439e-06
-4.28439349870947e-06
-1.3804774033122e-05
-1.53841235599796e-05
-1.33941254273311e-05
-1.55866349321806e-05
3.71805683153893e-07
-1.02235311410971e-05
-6.05433252775518e-06
-1.54959143448772e-05
-1.8125791292072e-05
-1.66283186018774e-05
-4.19354464168156e-06
-5.45998636314856e-06
1.50958382095625e-06
2.04574288013472e-06
-7.15963267870243e-06
-7.14594430825866e-06
-9.01199339113748e-06
3.48231880644778e-07
-5.71346198029413e-07
-1.0384853191564e-05
-4.42083083921329e-06
-2.55562931023167e-05
-1.30075354493609e-05
-2.90773514540601e-05
-6.33159741110944e-06
-1.00471836348673e-05
-8.9748263633535e-06
-1.76098809674518e-05
-2.16812927160626e-05
-2.12966578198954e-06
-3.56038745335941e-06
-6.22105519934181e-07
-1.91919101955035e-05
-3.75868585324964e-07
-3.82318740933056e-06
5.549544627367e-06
-1.34834235851238e-05
-1.93999045496982e-05
-1.33201350690993e-05
-2.39646820668329e-05
-5.75403121385147e-06
-1.2819732641248e-05
-1.68937228412901e-05
-1.20461728097432e-05
-1.66473141210217e-05
-9.44644185031962e-06
-1.06605732590846e-05
-1.37358887811198e-06
-7.40115754591206e-06
-2.52527172112011e-05
-1.88120872316957e-05
-1.12049791762019e-05
4.11102558922341e-06
-2.59828821829678e-05
-2.01041288543815e-05
-5.15511343049316e-06
-1.50636304228529e-05
-1.29026523416098e-05
-2.80121805621218e-05
-1.58811590954454e-05
-1.76201127815222e-05
-1.80071747333294e-05
-4.61854523353701e-06
-1.3391966803512e-05
-2.49985679171226e-05
-1.58539830371145e-05
-1.67078333041726e-05
-2.64684256088779e-06
-1.84956130546824e-05
7.33146283785977e-07
-1.15532737601389e-06
-1.84166622499916e-05
2.12358963084606e-06
-1.3254835182641e-05
-3.11720466271313e-07
-4.70122910191965e-07
-1.26728609152253e-05
-1.69090628100579e-05
-1.0539587799868e-05
-1.93264541490662e-05
-1.43684602523511e-05
1.0231208611598e-05
-2.33467926842185e-05
-1.93319295505524e-05
-7.41683557803746e-06
-2.69697124445266e-05
-2.01812870565241e-05
-3.99166900463851e-07
-5.7638996558601e-06
-2.33851074286537e-05
-1.2653641361453e-05
-2.25293195452523e-05
-2.19248910559159e-05
-1.06506882924408e-05
1.86291522314362e-06
-1.65683434858888e-05
-1.60770693289599e-05
-9.48055289980079e-06
-3.77272811275017e-06
-1.34741902279808e-05
-2.01788109315714e-05
-1.23653279211651e-05
-1.73611610192359e-05
-1.26939411205936e-05
-1.91338265246732e-05
-1.59759293410755e-05
-3.93493773035471e-06
-1.23976036375325e-06
-4.68966556669886e-06
-1.69831241117289e-05
-1.28722718617395e-05
-1.19277566410826e-05
-1.65615776069193e-05
-1.53949012152355e-05
8.29398981976003e-07
-9.93917910709566e-07
-9.65968062512046e-06
-1.06848548390435e-05
-1.31098456438306e-05
-1.26447978006327e-05
-1.19281167783233e-05
-1.94394778497016e-05
-1.48850170081539e-05
-1.93991761441057e-05
-1.27735169365142e-05
-1.80376164922184e-05
-2.24649001028957e-05
-9.32735717643024e-06
-1.9893118071908e-05
-7.87011949318495e-07
-2.46014866138885e-05
-3.03456424135568e-05
-1.39221206657504e-05
-4.81750052151259e-06
-6.54237452469618e-06
-1.76370203499248e-06
-1.32605971326229e-05
-5.97604583248252e-06
-1.49467248051509e-06
-8.59264002378651e-06
-1.40212441193176e-05
-5.96296563846016e-06
-3.37632712921446e-06
-8.59456506869701e-06
-1.06331423204917e-05
-1.88041475999493e-05
-6.43641465873013e-06
-2.12339436528759e-05
-1.66473674062465e-05
-1.25469091576815e-05
-6.94014464286356e-06
-4.27372809276506e-06
1.88783359547736e-06
-2.92563527281229e-06
-1.19186576818029e-05
-8.19281240115873e-06
-2.09475330226527e-05
2.96687128245599e-06
-1.89367314250673e-05
-1.29493901298296e-05
-2.87196266254209e-06
-1.15615943531906e-05
-1.27556081197341e-05
-6.46029111487132e-06
-2.24028106744777e-05
-2.29130190875618e-05
9.54566150759865e-07
-7.86164259087665e-06
-2.04262571000651e-05
-1.71818499868673e-05
-3.63811343448159e-06
-1.39383002417927e-05
-1.36064784043908e-05
-3.53375938478994e-06
-1.23213639844114e-06
-4.08074103424802e-06
-1.28161269736038e-05
-8.25764724525561e-06
-8.8169079510591e-06
-1.25934728122298e-05
-2.84853389818787e-06
-7.45286547057347e-06
-2.49220335317535e-05
-2.13052418881311e-05
-2.18978027117322e-05
-1.10192389389763e-05
-2.3133061344363e-05
-1.94805701653094e-05
3.26026430952215e-06
-1.03123003123016e-05
-2.41722060315437e-05
-2.26837486980913e-05
-2.27883533541605e-05
4.73792318009886e-06
-2.20790115371561e-06
-1.95367815380097e-05
-1.29775326256814e-05
-1.69230503998094e-05
-1.71313179697103e-05
-6.51086772798526e-06
-9.39103961794212e-06
-1.54395862387787e-05
-7.40667915375468e-06
-2.06059730474062e-05
2.19900659111137e-07
-9.1282152976231e-06
-1.38182448222963e-05
-1.7048068703568e-05
-1.40325595263962e-05
-3.30013803898134e-06
-1.51045465914334e-05
-1.62228198107548e-05
8.02149604069933e-07
-5.98712910103387e-06
-9.24001377369381e-06
-1.80764305155299e-05
-1.30107549972588e-05
9.68918416976784e-06
-1.32451084431226e-05
-1.06074962493077e-05
-3.40017950049758e-06
-7.20737757381564e-06
-3.92803719693956e-06
2.84620869350993e-07
-1.09670173500195e-05
-1.58028658894834e-05
-9.79341833582284e-06
-1.51642820016451e-05
1.21012564523628e-06
-4.05721148491754e-06
-6.41613796682561e-06
-5.58325975988564e-06
-1.11095763673632e-05
-8.63299183366936e-06
-3.71322343197071e-06
-1.34973164818886e-06
-8.07333929313672e-06
-3.2853216078198e-06
-4.99127975907343e-06
-1.29911859896157e-05
-1.12819016219856e-05
-2.44486833499804e-05
-1.60114965852313e-05
-1.77732095691813e-05
-9.12961827016676e-06
-8.95036294407625e-06
-1.60187069625062e-05
-1.8459094173595e-05
-8.53403026136933e-06
-1.8758949423677e-05
-2.39115831018045e-05
-2.17553665138562e-05
-1.68807242269518e-05
-2.57968350607531e-05
-1.47373803389311e-05
-1.78312033382743e-05
-2.13572711202678e-05
-5.43275727803666e-06
-1.19896492106488e-05
-1.04352548577741e-05
-1.69866364860126e-05
-7.42186013142029e-06
-9.44414789100055e-06
-7.29355041060048e-06
-1.77859925086147e-05
-1.38836232696644e-05
-9.81370079790157e-06
-6.84399851870354e-06
-1.58380288171402e-05
-9.59065615814128e-06
-1.18702956566091e-05
-4.24493515046603e-06
1.93599939325267e-06
1.42336333547456e-06
-1.61343998487474e-05
-1.31746109361621e-05
-6.1584788280006e-06
-2.91462925993218e-05
-1.13824078338884e-05
-2.41226838124425e-06
-1.82385296045253e-05
-2.11699501997554e-06
-2.13800571885112e-05
-2.43474474149058e-05
-1.23768417330052e-06
-1.06488931429618e-05
-1.17907371975086e-05
-1.41586197917179e-05
-1.91813599314872e-05
-2.62248544910597e-05
-1.04917722268812e-05
4.46554468947266e-06
-9.06846026577789e-06
-1.43245313397432e-05
-1.45157670114156e-05
-1.45877914467629e-05
-3.5431105128183e-06
-8.02438893346762e-06
-1.94725083885396e-06
-1.77658083905249e-05
1.3083599542306e-06
1.79151957698255e-06
-1.21863155816858e-05
-1.32831976481081e-05
-1.39046918353734e-05
-4.03735028133549e-06
-1.39275423906242e-05
-2.26532757733108e-05
-1.24186239520558e-05
-1.47926574573442e-05
-1.3191548591277e-05
-1.49411113208383e-05
-9.14182771249979e-06
-1.42934917176806e-05
-8.36739025695055e-06
-4.30831570075726e-06
-2.30638515666365e-05
-4.36306058066587e-06
5.8133945563533e-06
-1.45484407219216e-05
-1.1889928079264e-05
-1.76307933986384e-05
-3.30828885504383e-05
-1.22061766642904e-05
-1.31904617854983e-05
-9.10590690598555e-06
-1.28941701323463e-05
-1.58502074579736e-05
-6.70298587824807e-06
-2.45331483022861e-05
-5.76951826091499e-06
8.42496248036272e-07
1.28518171549376e-06
-1.8805829151571e-05
-1.3446851357017e-05
-8.63201229421429e-06
-1.4282985393669e-05
-1.6170944926442e-05
-7.36668793764644e-06
-9.17537424279155e-06
-6.86686730021017e-06
-1.15692403784203e-05
-1.17065970741494e-05
-8.21114034529901e-06
-7.17970974888533e-06
-5.52283537377319e-06
-1.73702006570501e-05
-1.17633465859063e-05
-9.557749261553e-06
-6.44549921677107e-06
-1.55343913640593e-05
-9.33222421496419e-06
-7.60122762476424e-06
-1.10451803961027e-05
8.01287293063096e-06
-2.5413588371484e-05
-1.23956491842032e-05
-1.99834122942751e-05
7.45016855424958e-06
-1.39030121567232e-05
-1.44699262186431e-05
-1.84755996947835e-05
-1.16244478145095e-05
-1.48185219489757e-05
-2.17669971674608e-05
-6.0336752878358e-06
-2.03873579518642e-05
-1.73427666979974e-05
-7.32813461003667e-06
-1.48197476135039e-05
-1.24049088993612e-05
-2.29596631212551e-05
-6.10165243205924e-06
-2.59800701122753e-05
7.48869233028548e-06
4.49220039952815e-06
-1.30914719733812e-05
-9.50937707377862e-06
-8.63730466148224e-06
-2.08101581428711e-05
-2.60360937986784e-05
-1.69936494153114e-05
-1.80387057254845e-05
-4.96372560301708e-06
-1.32439528336979e-07
-7.96720856345037e-06
-9.30300868558546e-06
-2.58356394187412e-05
-6.92364188544902e-06
-1.21515535718233e-05
-1.42680203928643e-05
-2.11478037261473e-06
-1.09188301317053e-05
-7.82309363288648e-06
-1.20570211527693e-05
1.03664431829047e-06
-1.16719440395952e-05
-9.31593611599055e-06
-1.79936579961285e-05
-1.04658540430462e-05
-1.79108064335558e-05
-1.2237087859383e-05
-1.61880507180501e-06
-3.53914150213361e-06
-1.22599769078879e-05
-2.29982994991522e-05
-1.89552844753016e-05
-1.46889277453925e-05
-1.85153032828653e-05
-1.92252948477308e-05
-1.06107170309082e-05
-9.5437553762821e-06
-1.3278712692451e-05
-1.46223461957421e-05
-1.18700291776893e-05
-7.04972286402804e-06
-1.88786179070673e-05
9.59779784919279e-07
-1.40138469626545e-05
-1.15261916854527e-05
-1.81512967372242e-05
-1.57551606019657e-05
-1.40901939736644e-05
-1.40289529102945e-05
-1.02080522868073e-05
-1.37968768655758e-05
-4.2621052570925e-06
1.625551422826e-06
-9.49073074483381e-06
-2.66466518710153e-05
-1.67166523486552e-05
-1.7698780501564e-05
-2.82882308197509e-05
-7.09427541774726e-06
-7.309429499485e-06
-1.14025642579873e-05
-1.22111305740698e-05
9.72530247561085e-06
-1.03389408128332e-05
-6.46315292788144e-06
-9.22289682203616e-06
-1.01762037309678e-05
-9.39315830222978e-06
-4.15234544864306e-07
-1.28197201282014e-05
-2.04324140847745e-05
-1.35247852320242e-05
-1.66038987600855e-05
-1.35835059887023e-05
-6.13642498442788e-06
-1.41704693973722e-05
-1.61062263351707e-05
-8.82222832368491e-06
-1.2334103563195e-05
-1.70416632178604e-05
-2.80957469028942e-05
-8.8382445974153e-06
-1.13083428393525e-06
-1.86320403854438e-05
-1.24110325608701e-05
-1.54023695999145e-05
-7.38563553325352e-06
-1.45420204179368e-05
-1.40126126403671e-05
-1.41891286267491e-05
-1.35046170003216e-05
-8.90310667542076e-06
-1.7608231069997e-05
-4.13048118902915e-07
-6.72391445421574e-06
-1.57010470885637e-05
-1.8789967498606e-05
-3.15423964727954e-05
1.64509041374701e-06
-1.855862478462e-05
-6.84146575283917e-07
-7.95381914030845e-06
-3.98744848541008e-06
-1.13910286521393e-05
-4.955714771482e-06
-9.79427054574725e-06
-1.55437820636918e-05
-6.20759057695008e-06
-1.04437457270141e-05
-9.64208133923961e-06
-1.37036603964622e-05
-2.05890491247934e-05
-2.56064216830223e-05
-2.76273937732013e-05
-1.06852133954741e-05
-8.83881123351217e-06
-8.14907456064342e-06
-2.21816480112078e-05
-4.83239919878639e-06
-1.076581414407e-05
-2.89867679947661e-06
-5.0498496635835e-06
4.79913159226986e-06
-9.17969961676104e-07
-1.97096977884729e-05
-2.16367877970424e-05
-1.0306501395262e-05
-9.94496395055199e-06
-2.03716232137785e-05
-1.44703005966757e-05
-2.12087319540694e-05
-1.57876081300255e-06
-2.04386789329703e-05
-1.14235045678348e-05
-6.55798939135694e-06
-1.68779492942613e-05
-1.98615884689754e-05
-5.54918352503467e-06
-8.29050510844872e-06
-2.24156407642967e-05
-1.62084537808163e-05
-9.38307784579375e-06
9.21681342255449e-06
-2.21906512428757e-05
-1.20227716959487e-05
-1.26048649532407e-05
-1.32089145179957e-05
2.71555017528601e-06
-1.65072392543536e-05
-1.82501940308859e-05
-2.3397214176976e-05
-1.23220787639864e-05
3.97144705665152e-06
-1.81603214129325e-05
-9.03057836661777e-06
-1.10119364573151e-05
-1.03010909166922e-05
-2.38242780117943e-05
-2.02124616491776e-05
-1.25777540236312e-05
-1.05633813363722e-05
-2.88449663130264e-05
-2.81377072769084e-05
-1.47308121434353e-05
-2.2293132061857e-05
-1.33417343020898e-05
-1.9334119468541e-05
-8.72925997024513e-06
-4.84681029082319e-07
-1.47912170554079e-05
-4.50021812052892e-06
-8.27998393527652e-06
-1.51132078603245e-05
-3.81908601289226e-06
-1.91125349617728e-05
-1.14253566021337e-05
-2.25678839712629e-05
-1.10913846950265e-05
-1.77241007675009e-05
-4.08526708688183e-06
-9.5726821419637e-06
-1.78038105728864e-05
-1.10780104475659e-05
7.91350891277128e-06
-2.0226077654009e-05
-2.330499975629e-05
-1.43495199093265e-05
-5.16744781744065e-06
-1.39169658572564e-05
-2.37062482208195e-05
5.48889689949402e-06
-1.48846988122153e-05
-8.45412731117326e-06
-1.58866398315244e-05
-3.09154879126536e-06
-1.26651543180258e-05
-5.86624963982575e-06
-8.91625429118545e-06
3.7077065355583e-06
-1.0850385949227e-05
-1.56407081517623e-05
-8.56991456137152e-06
-1.57298303573701e-05
-8.20311675884277e-06
-1.50204973679465e-05
-3.43567524717882e-06
7.35646001434875e-06
-1.99498733572317e-05
-5.38941288879572e-06
-1.46859661705775e-05
-1.38098278749221e-05
-1.35348928749002e-05
-1.34138502084748e-06
-1.79370888579288e-05
-4.18273476293114e-06
-2.82192438884463e-06
-2.08076749850088e-06
-7.37343838083944e-06
-5.83806546392197e-06
-1.24410807935399e-05
7.49868895045498e-07
1.3755002958645e-05
-1.74546605614648e-05
-1.20288133141424e-05
-1.48514773996811e-05
3.05975756828085e-06
-4.75736196571805e-06
-1.80350357247293e-05
-2.07806919923377e-05
-1.79471366335568e-05
-1.28600807536121e-05
3.81411070089037e-06
-1.01742090527589e-05
-4.99918498930517e-06
-5.73017578818425e-06
-6.70111202458559e-06
-1.24421810910901e-05
-1.10599791863478e-05
-1.28528918370068e-05
-2.59544846310991e-05
-1.60591478772677e-05
-1.08683037323249e-05
-2.25301315115201e-05
-1.77146733632836e-05
-6.15265396107973e-06
-1.13342142441889e-06
-1.80240276945917e-05
-1.60630769428175e-05
-6.0893392301577e-06
-1.75106675217576e-05
-9.6917604401274e-06
-1.11061381683899e-05
-2.01957357097247e-05
-1.9259500182933e-05
-2.52537819516352e-05
-2.33580733013796e-05
-2.26724941324345e-05
-2.29783035639491e-05
-1.0351485387903e-05
6.8132289412908e-07
-2.78244225244313e-05
-9.55280202397266e-06
-1.15758647201526e-05
-1.47476559135416e-05
-7.10910114408173e-06
-1.71627905967756e-05
-6.61652903229184e-06
-1.50872153800704e-07
-2.42285621969865e-05
-1.29504032129298e-05
-2.00565487877427e-05
-1.48366882008642e-05
-1.61716205483192e-06
6.03702850553998e-07
-1.59495205122924e-05
-2.19632786662563e-05
-1.34835043289351e-05
-6.99898393868566e-06
-8.7449989865305e-06
-1.34259860392807e-05
-2.60428222651956e-05
-3.30718266430654e-06
-5.24443601778631e-06
-1.59688229820208e-05
-1.24868137992114e-05
-7.50082919306623e-06
-1.55536059465213e-05
-2.95482948840201e-06
-3.37512736774772e-06
-1.35608674430717e-05
-1.08835010480167e-05
-1.6747093465817e-05
-5.67275473861076e-06
-9.44062849673292e-06
-8.14953543660222e-06
-1.22960559566519e-05
-2.87239730634982e-05
3.10167571912352e-07
-1.08652339168724e-05
-1.79334859634287e-05
-1.10179275495347e-05
-6.48242223129997e-06
-1.42336994234132e-05
-6.04473145107159e-06
-1.91087768913178e-05
-1.94788918532515e-05
4.0897248164171e-06
-1.6896732353443e-06
-6.38696142727625e-06
-2.6855384197779e-07
-1.37573064017095e-05
-1.80021255283387e-06
-1.50647345960068e-06
-1.63126061050706e-05
-2.89283507877577e-06
-9.03196580421526e-06
-3.11301059829808e-06
-6.85864169586301e-06
-1.39831837442983e-05
-1.84858458779327e-05
-9.45649283513947e-06
-4.86176613048159e-06
-9.90479855183569e-06
-1.05517881186968e-05
-7.0023682733672e-06
-1.30409765461152e-05
-2.70901709449276e-05
-1.02404703112997e-05
-1.88898793996873e-05
-2.44175844602848e-05
-1.61893692340864e-05
-7.32570083128535e-06
-1.34209041872566e-05
-1.78405392343167e-05
-2.04091166755267e-05
-1.16619112217462e-05
-8.73155773245052e-06
-6.72231055447731e-06
-2.03064615381611e-05
-9.7362121972238e-07
-4.13513009961748e-06
-2.57784460733427e-05
-1.75303616194836e-05
-5.33413534924532e-06
-9.12286915327601e-06
-2.51811339158864e-05
-1.79043275965353e-05
-2.29923402480983e-05
-1.96071495060739e-05
-2.36804241292152e-05
-8.53039370544892e-06
-1.43985001044917e-05
-1.17498832240393e-05
-5.43549002413219e-06
-3.68712228124307e-06
-1.09043218883535e-05
-8.94270693022308e-06
-8.66935928317017e-06
-1.5625457535189e-05
-9.4861996336792e-06
-2.66722425624128e-05
-3.58535280646085e-06
-2.28463898582088e-05
-2.3543840574428e-05
-2.10012778434726e-05
-3.10714954838071e-06
-1.7077573130509e-05
-1.541528796808e-05
-1.03630426390113e-05
-7.66202911021357e-06
-6.2900672610505e-06
-1.94318841266658e-05
-1.82372669799859e-05
-6.6928576482917e-06
-3.2724569458966e-06
-5.52579258939285e-06
-2.90704379139493e-05
-2.39735879698258e-05
-2.71447410641674e-05
-1.72498755135448e-05
-1.09748059597508e-05
-1.34827494137073e-05
1.53826953884558e-06
9.13553621307492e-07
-7.09987182522677e-06
-2.23353658050997e-05
-1.11111034893684e-05
-1.73755000283468e-05
-2.12851792031252e-05
-1.54770941823461e-05
-8.97925481363858e-06
-2.01944975203155e-05
-1.09652659954652e-06
-1.36606164347446e-05
-6.77312675565192e-06
3.15625395042937e-07
-9.79447804482592e-06
-1.66310228828147e-05
-5.73531863498951e-06
-1.96663296188517e-05
-1.01735475540907e-05
-1.37708176565414e-05
-2.32173387263264e-05
-6.93042752982556e-06
-1.08318992687643e-05
-1.53000342363995e-05
-2.19017349807012e-05
-1.93871840866147e-05
-1.0205013459849e-05
-5.43182830283607e-06
-5.62824940542235e-06
-1.17397814586168e-05
-1.14377960980203e-05
3.99084153158221e-06
5.67230945923507e-06
-1.72728781033598e-05
-9.89101769855694e-06
-8.38729676613812e-06
-7.20864787336513e-06
-2.02614580251978e-05
-7.4399473823396e-06
-7.93367363519581e-06
-2.67539518000117e-05
-1.9029747215479e-05
-9.27705624590091e-06
-2.7284737744354e-05
-2.8502655081678e-05
-8.9572776767461e-06
-1.42294174269595e-05
-2.99826908798238e-06
-6.91282630250689e-06
-1.25787547851627e-05
-1.02997073439088e-05
-5.00086051932482e-08
4.54396209214587e-07
-6.47808954168269e-06
-4.95386225959024e-06
-1.15282296166498e-05
-1.14841732934548e-05
-1.9415504338127e-05
-1.11652930175186e-05
-9.75232435645557e-06
-2.32823441035169e-05
-1.720611785351e-05
-1.71193027317561e-05
-1.27692326457384e-05
-8.70660113635548e-06
-7.93169320202255e-06
-3.0608044688313e-06
-2.88471458486976e-07
-1.47378614823695e-05
-2.70395235760372e-05
-7.53516928502299e-06
-9.70191322354385e-07
-1.79234775934296e-05
-1.60419789466339e-05
-7.93106415345315e-06
-2.46863114356729e-05
-2.05342782076949e-05
-1.63900011292138e-05
-9.34348609622241e-06
-2.0922281981725e-05
-1.04511945664553e-05
-1.20186470453331e-05
-1.00330243765131e-05
-1.69474969296591e-05
-7.53403116101259e-06
-1.63207950995835e-05
-2.80103063891246e-05
1.9185304011472e-08
-3.40359140051241e-06
-1.15684917922528e-05
-1.37811029980693e-05
-9.01559859991561e-06
-1.68585812508264e-05
-1.55458599747489e-05
-1.74696683847573e-05
-1.74751331399926e-05
-1.52263882243396e-05
-2.00647124615618e-05
-5.02207650347484e-06
-7.9012313466647e-06
-8.36502092564027e-06
-1.42982258098881e-05
-1.67174132333279e-05
-1.53992200039411e-05
-1.22245520787753e-05
-1.6386672475703e-05
-1.00044650929343e-05
-1.48157569126063e-05
-2.72316589801535e-05
6.86651625751718e-06
-1.76712542304914e-05
-5.84830446119732e-06
-1.3900075859323e-05
-6.40939652133575e-06
-1.13113867509294e-05
-1.79753322923915e-05
-2.21412838618793e-05
-1.07008074483682e-05
-2.70270964129685e-07
-1.53089052013609e-05
-6.73247846530361e-06
-7.64486696849999e-06
-2.32581218873158e-05
-2.44973928058253e-05
-1.33839130550571e-05
-1.53818012395905e-05
-5.30598881045109e-06
-1.10866960959738e-05
-1.37380936229057e-05
-3.20698320420158e-06
-4.8810799163824e-06
-1.55263680520429e-05
2.49745496056832e-06
-3.87798400944279e-06
-3.8366984197375e-06
-9.94201313649766e-06
-1.8048909862628e-05
-1.27233371412385e-05
5.04243212225791e-09
-1.56466031642867e-05
-1.38558228635633e-05
-9.40053453928908e-06
-2.66785681629193e-06
-1.16337518994552e-05
-3.98782053439824e-06
-1.07108813107798e-05
-2.7987297225708e-05
-1.4362891461874e-05
-4.36108631790303e-07
-1.76969358160139e-05
-2.23512348834464e-05
-1.56206225498721e-05
-1.18937271954108e-05
-1.03324462268428e-05
-1.16118074720738e-05
-1.87402488811244e-05
-5.32159058530866e-06
-5.43405400579933e-06
-1.91870568455492e-05
-9.73224928236414e-06
-1.56071340748851e-05
-1.12799382031593e-05
-1.60212879155349e-05
-1.59132948362188e-05
-1.88881601734607e-05
-1.33312605220222e-05
-1.88857182440563e-05
-1.78531452637385e-05
-1.5656222501797e-05
-1.89636789197384e-05
-1.64902241932851e-05
-2.04198398053777e-05
-5.14065873268973e-06
-2.11257583567802e-06
3.79720724875923e-07
6.11117122680316e-06
-1.48536023364067e-05
-1.1315565483155e-05
-1.50092764654069e-05
-1.6680638894063e-05
-1.9575916635207e-05
-1.22812351921988e-05
-2.16247428492245e-05
-7.42822239574309e-06
-1.4401746527675e-05
-4.11004891500822e-06
-1.50286159538027e-05
-3.27706603403559e-05
-1.4001146839481e-05
-1.32434038782264e-05
-1.47727354542437e-05
-2.40665232766166e-05
-5.80657810908623e-06
-2.54289072586869e-05
-2.7569935496383e-05
-1.1575819917969e-05
-1.9248664048097e-05
-5.21649299881505e-06
-9.45208653681395e-06
-1.16256976083467e-05
-5.59845435065265e-06
-2.24577879594617e-05
-2.25121616981573e-05
5.10059491946041e-06
-7.91535771759074e-06
-6.8959832103757e-06
-3.25792237813664e-06
-1.28716951889264e-05
-4.24014682047463e-06
-9.46041487892189e-06
-9.60814279342809e-06
-6.3317297405843e-06
-1.43045204593284e-05
-5.94344444986482e-06
-1.82181388095998e-05
-2.17323401119681e-05
-1.63004081320134e-05
-2.80771647906965e-06
-1.75630862392762e-05
-2.37812475039989e-05
-9.36523552715293e-06
1.00479491455018e-05
-1.703185471666e-05
-1.34247717724876e-05
-2.02929843789104e-05
3.46667224307982e-06
-1.0093711182971e-05
-7.29958263330385e-06
-1.72188240792734e-05
-2.07574569832647e-05
-1.60617498918807e-05
-1.91237255039722e-05
-1.75168560228573e-05
-2.08512988969742e-05
-4.64373265430545e-06
-1.20749318593912e-05
-9.31052297136662e-06
-1.22818806768907e-05
-1.16967399107865e-05
-3.14689232083475e-06
2.6460520803411e-06
-6.4236819323503e-06
5.24350409015179e-07
-2.27451732384761e-05
-1.93920875670525e-05
-1.60219858896856e-05
-1.09879048278176e-05
-1.74507144006077e-05
-1.47372283378032e-05
-2.76438415935414e-05
-8.30288207116088e-06
-7.03635918375792e-06
-5.77221683698725e-06
-1.78162065784947e-05
2.50034715770122e-06
-2.42116480501915e-05
-1.70060814474693e-05
-2.17416470473298e-08
2.06615593273078e-06
-2.22138320860333e-05
4.4870655499696e-06
-9.33698434990448e-06
-5.48500282961162e-06
-9.20100214545076e-06
-2.01673638563033e-05
-2.96926115655856e-06
-9.59376455599267e-06
-9.70569749307722e-06
-2.51923231584068e-05
-1.29652270474245e-05
-9.04180666761771e-06
-9.21021172649341e-06
1.50138333321657e-06
-1.08458797234464e-05
-1.19052309844453e-05
-2.19164607657332e-05
-1.71130921551522e-05
-1.22018864241242e-05
-6.05112673228381e-06
-6.7610426813805e-08
-1.06680312628092e-05
-1.46563583350861e-05
-1.07637555098961e-05
-2.46747869961381e-05
-1.18502117571555e-05
9.59118909470014e-07
-2.84390892721101e-05
-1.90097442497952e-05
-1.91796516584286e-05
-1.44601787357533e-05
-7.64617971330925e-06
-1.15766784428269e-05
-3.92634139342521e-05
-7.52666273410622e-06
-5.5310310994233e-06
-8.79184620806858e-06
-2.69922310733109e-07
-2.1761826951892e-05
-3.19108801363509e-05
-1.00074703129814e-05
-8.15970475379009e-06
-4.54437439801535e-06
-1.86822977042263e-05
-1.74418314105541e-06
-1.00035032800999e-05
-1.05933970054571e-05
-1.32755809274195e-05
-5.12143609570316e-07
-6.84594246826693e-06
-6.1357834763273e-07
-2.47724938226097e-05
-8.52235660730414e-06
-1.53570794674715e-07
-4.31778862418985e-06
-2.00998637945191e-05
5.60588847067974e-07
-2.16547893238845e-05
-4.70560365049742e-06
-1.9328076253385e-05
-2.04933320939728e-05
-1.54052607168134e-05
-1.78780018656376e-05
-1.29597762413416e-05
-8.49754256468618e-06
-1.64948873814586e-05
-5.62316619604768e-06
-8.31456267416827e-06
-1.47662951279742e-05
-1.25346005833986e-05
-8.39858238535737e-06
-1.06537607152185e-05
-1.21876720103896e-05
-9.51155048959376e-06
-6.17625182579983e-06
-2.01135309701125e-05
-1.1906874430312e-05
-7.9619247706047e-06
-1.44814291547739e-05
-5.39286543677424e-06
-8.82786314997522e-06
-2.131913592009e-05
-1.4169822536803e-05
-1.07764064872192e-05
-1.31874402372987e-05
-6.30759752416676e-06
2.00011005216304e-06
-2.26830791826026e-05
-2.08330067402065e-05
-7.54404005891823e-06
-1.07251280008798e-05
-1.61408734382903e-05
-1.39958249927338e-05
-1.71392001469737e-05
-4.75079180400322e-06
-1.82791520715303e-05
-1.60669110941341e-05
-1.65357421158568e-05
-1.29769597421758e-05
-1.69186945236627e-05
-8.15584264321119e-06
-1.41917630743721e-05
-8.64272642513693e-06
-1.45747912657439e-05
-1.1732459888437e-05
-8.9980989455325e-06
-1.78486973999188e-05
-1.40521115355333e-05
-1.94845387805215e-06
-7.81394560937503e-06
-1.6733850820998e-05
-3.22847405377308e-06
-4.72694254403691e-06
-1.22967918824794e-05
-8.40506069709256e-06
2.89245035821634e-07
-6.92713446157341e-06
2.25618623151694e-06
-5.14151905537713e-06
-1.39450130120093e-05
-1.66603437884147e-05
-1.49580162884391e-05
5.92024912582753e-06
3.0385676255268e-07
-1.57748154228417e-05
-1.4951544360314e-05
-1.33294946478684e-05
-8.9290306792487e-06
-8.79781914946659e-06
-1.85182174512197e-05
-9.30545828091752e-06
-2.78651729018429e-05
9.67417501184117e-06
-1.60830656420062e-05
-1.41186238444387e-05
-1.59487796159923e-05
-6.22747552870577e-06
-1.16872170429553e-05
-1.40155782070606e-05
-5.81023901106791e-06
-4.07270385500394e-06
1.14931384856736e-06
-1.27840563161249e-05
-1.2176971390179e-05
-9.65421934553769e-06
-9.14808662211259e-06
-1.48571562547798e-05
-9.95955416051526e-06
-5.67393649099807e-06
-1.31135413761154e-05
-6.60689150636323e-06
-1.50031458926119e-05
-5.97805758740478e-06
-1.04951054232755e-05
-1.49207218562892e-05
-5.0896422731022e-06
1.85444027800529e-06
7.3784511092599e-06
-2.00765059344587e-06
-1.50124032225059e-05
-1.65719925292659e-06
-1.20631908593749e-05
-1.06591803527088e-05
-1.4332552538613e-05
-1.48848587398593e-05
-1.56980451658776e-05
-2.8800239098391e-06
-1.81654191013784e-05
-2.00834347951562e-05
-9.99811229692559e-06
-1.386315246521e-05
-1.75614743737267e-05
-6.92822013017992e-06
-2.03650581150643e-05
-2.95907819385578e-05
-1.31576709130808e-05
9.73522097670582e-06
-8.11363447942153e-06
-1.38284010083833e-05
2.70118091486601e-07
-2.9378157149394e-06
-2.26012256547024e-06
-1.02871841324061e-05
-9.92714689726445e-06
-1.02367022477921e-05
-1.93478157728451e-05
-2.11587172585895e-05
-1.17471936023316e-05
-1.38781803351338e-05
-9.6016655712176e-06
-1.14056982893489e-05
-5.44830896938008e-06
-6.72766721401632e-06
-6.16097355573137e-06
-1.15633581661596e-05
-1.49292551028089e-05
-5.6349339320336e-06
-8.14090527101182e-06
-7.58787210418293e-06
-1.34070622651262e-05
-1.58751299333258e-05
-2.37043698002847e-05
-1.30806886823598e-05
-1.57162860971212e-05
-1.87003487050412e-05
-3.65429382677324e-06
-1.30111148454211e-05
-2.33614281439865e-05
-1.74533889380508e-05
-1.41717214691141e-05
9.52610273428255e-07
-8.36912177074884e-06
-4.70147557076833e-06
-4.67894806645426e-06
-1.2093946557743e-05
-3.80175413424784e-06
-1.74578593313591e-05
-9.74805329669808e-06
-9.40725968809307e-06
-5.74334506427338e-06
-4.03990729094586e-07
-5.07871337155678e-06
-8.6471186780778e-06
7.34643146374247e-06
-5.04407091137636e-06
-1.09581005778155e-05
-3.77568104962912e-06
-8.28287990753428e-06
3.48502300066483e-06
-1.31284485897668e-05
-1.95499988430731e-05
-1.71521097489754e-05
-1.7156104142363e-05
-2.7727208732388e-05
-1.69525110392362e-05
-1.36136059652576e-05
-9.8896989755028e-06
-2.02006415946852e-05
-4.74490577459285e-06
3.85354434523368e-06
-1.75807624160776e-05
-1.38595334782667e-05
-2.35387921312603e-05
-7.07152741391737e-06
-1.12808869419529e-05
-5.82891488727553e-06
-1.37309011848609e-05
-2.66413082938695e-05
4.19277764661411e-06
-4.97200567958576e-06
-1.28693172335592e-05
-2.40902660339865e-05
-1.16557200796441e-05
-7.99320368651167e-06
-7.07373302445243e-06
-2.43285849126526e-05
-1.19114165544274e-05
-5.51428548802631e-06
-6.30948137772301e-06
-1.18266051006268e-05
-9.26233300009433e-06
-1.21683862338405e-05
-1.47231630015672e-05
-1.51180610257722e-05
-1.92680489116187e-05
-1.28650518113238e-05
-1.0654299483e-05
-1.87675117150631e-05
-1.33145119406725e-05
-1.59591225912495e-05
-6.38324504678405e-06
-1.83687040574317e-05
-1.61036205817409e-05
-1.40022356641213e-05
-8.08890290264043e-06
-1.7654739378202e-05
-9.26348922917644e-06
-1.32638298436115e-05
-2.08782551938189e-05
-1.30659225863843e-05
-1.17679041963615e-05
-2.89637680924462e-05
-9.58429803014534e-06
-1.90476289395508e-05
-7.26662062267705e-06
-5.57966106523959e-06
-1.86218471381669e-05
-1.91661936601147e-05
-1.01969378722114e-05
-1.13363783551688e-05
-1.68131252309296e-05
-7.51583876374846e-06
-2.47051717268014e-05
-8.50096614558932e-06
-1.34497324604366e-05
-2.02319076643935e-05
-8.78068646079697e-07
-2.79794140800978e-06
-2.16378142136038e-05
-7.29668614201209e-06
-1.11735212831505e-05
-2.6192316996239e-05
-2.11074123875538e-05
-1.41477048742105e-05
-1.52483908179993e-05
-5.83612647404787e-06
-1.39972045148904e-05
-1.85961722886817e-05
-2.18789822574545e-06
-4.79889547007375e-06
-1.18027114113132e-05
-6.75867752651551e-06
4.20454629287301e-06
-2.2691584173716e-05
-1.21999925707355e-05
-1.07092205940808e-05
-1.18514696289155e-05
-1.95355823480459e-05
-1.2475582375203e-05
-1.18032372949388e-05
-2.02457302000042e-05
2.43867179781794e-07
-8.9293885834621e-06
-1.56079165074074e-05
-1.7411801766507e-05
-2.15230972664842e-05
-5.70724862183262e-06
-6.78596681274781e-06
-1.91954120538639e-05
-5.64522437411399e-06
-1.48918835860579e-05
-1.13905395681797e-05
-3.61310408551232e-06
-1.44820899141561e-05
-1.39574792407269e-05
-3.05166865506685e-06
-7.01922764287974e-06
-1.16729184486892e-05
-7.17800518074479e-06
-1.11178943697235e-05
-1.4832033334724e-06
-2.96462392772327e-06
-1.78213634885314e-05
-2.42571761089195e-05
-1.14265978056471e-05
-2.2789515934876e-05
-2.31089769268288e-05
-1.31901630356329e-05
5.11922653731733e-07
-2.58375348417557e-06
-9.82187644729176e-06
-1.74726025518952e-05
-1.03579726350455e-05
3.09895988572699e-06
-1.24126314682152e-05
-9.95409885994862e-06
-1.76341424836215e-05
-2.63730669924748e-06
-1.55377764770611e-05
-5.58832060564837e-07
-3.30620979869771e-06
-1.81391887419489e-05
-1.54022243424175e-05
4.47642284575199e-06
-8.49594400058241e-06
-6.76196588765306e-06
-1.16910131816976e-05
-1.27246219193825e-05
-1.22836573565797e-05
-8.31630619709145e-06
-6.4266451961437e-06
-1.55803980890977e-05
-2.40850977614225e-05
-1.03124584848541e-05
-1.19291755880413e-05
-1.78244207965628e-05
-3.38003181654268e-05
-1.86976644017724e-05
-1.43727547555409e-05
-6.59343959805804e-08
-2.267056069721e-05
-1.51278893458693e-05
-1.10145178182701e-05
-8.73535417689909e-06
-1.63963491889265e-05
-9.17871427596067e-06
-1.62063158612841e-05
-1.16669579791175e-05
-1.1578710439451e-05
-1.15935974825052e-05
-1.44464361334287e-05
-8.05676044988134e-06
-1.52777979285303e-05
-5.15705929237222e-06
-1.13506956407666e-05
-5.54362637803309e-06
-1.81115438723235e-05
-1.884056765076e-06
-1.52293465216246e-05
-1.30103755525507e-05
-2.13503932483388e-05
-2.38152067224768e-05
-1.73693645059578e-05
-2.31187856335045e-06
-1.52783201289721e-05
-5.20539571030167e-06
-8.12411661224923e-06
-1.55295473443821e-05
-6.20630073516582e-06
-1.1132566322839e-05
-1.67150006419179e-05
-9.18264180315292e-06
-3.04930512359119e-07
5.08031448305348e-06
-8.96324200004494e-06
-3.1455167186014e-07
-1.94419345003119e-05
-1.76454752505452e-05
-1.09299966937453e-05
-1.93048891110056e-05
-1.12207848146703e-05
-1.91871135992436e-05
-1.75842623191368e-05
-1.8588133405019e-05
-1.44352656278932e-05
-2.57286120927383e-05
-1.59115389487328e-05
-1.74958712165061e-05
-1.07153693406449e-05
-1.11196224877871e-05
-1.63170041229275e-05
-1.92511346433443e-05
-6.28678536798139e-07
-2.63636484031797e-05
-2.5088554560156e-05
-4.0428084837175e-06
5.41532550499649e-06
-1.29946298653677e-05
-7.30271460077026e-06
-4.68951333881009e-06
-6.40777696575579e-06
-4.75916662542069e-06
-2.25855624892892e-06
-1.99514098381486e-05
-7.87093190073082e-06
-1.60395627445063e-05
-3.85242943717985e-06
-1.8095653733444e-05
-1.54986032594437e-05
-2.59587826237323e-06
-4.15766094244923e-06
-1.39422171019999e-05
-2.60607220145841e-06
-1.86640537619308e-05
-1.11015113726271e-05
-1.77286320413153e-05
-9.98468801769128e-06
-1.97603835334316e-07
-1.60798203089143e-05
-6.74919289372582e-06
-1.80125871245594e-05
-2.24678847512638e-05
-6.77792027170114e-06
-1.04529169795667e-05
-2.70178685030627e-05
-4.11035725591653e-06
-1.46500727305835e-05
-1.55290245108657e-05
-1.44611185083138e-05
-2.38163618993289e-05
-4.15123303058079e-06
-6.13152784080569e-06
-1.66100479795667e-05
-8.78628575209897e-06
-1.91219007147624e-07
-1.64554940461594e-05
-1.63249087858676e-05
-1.5514650498975e-05
-1.89075733655257e-05
-1.62206603457567e-05
-1.15955800677034e-05
-1.57894029483802e-05
-3.96207740948057e-06
-6.40033044886957e-06
-1.88403602675627e-05
-1.73044260987601e-05
-1.73948408399904e-05
-2.06131094006146e-05
-1.34798608141077e-05
-3.06236731603503e-06
-3.78486504187578e-06
4.36834967752294e-06
-1.63135146180678e-05
-1.13961194905796e-05
-1.11459217708971e-05
-9.14946055067804e-06
-8.36558672165613e-06
-2.31955822407259e-05
-1.24938314797938e-05
-8.50841049294827e-06
-1.06243243521993e-05
-8.12289715582095e-06
-1.66917316300647e-05
1.14024058677554e-05
-1.86631620058004e-06
-2.08226083473534e-05
-1.23351698884209e-05
-8.40171108388284e-06
-1.04134246219517e-05
-4.54999360643095e-06
-5.24580733605448e-06
3.48995976964491e-06
-1.2594519986666e-05
-1.40379207572608e-05
-1.2197141331802e-05
3.82830882968675e-06
-4.58774692810071e-06
-1.00717406054381e-05
-2.56141340506644e-05
-1.33976216460394e-05
-1.39098676195279e-05
-1.63311449711679e-05
-3.04123157334352e-05
-1.79514188677509e-05
-1.64945146935509e-05
-1.02787032111361e-05
-1.68767410176614e-05
-1.96503333150201e-05
-1.54298897917592e-05
-4.72210558851506e-06
-1.56836658314612e-05
-1.65595658709561e-05
-5.09371595129218e-06
-1.50195200763037e-05
-1.80983330469521e-05
-5.2905516723082e-06
-1.82494237517309e-05
-1.12752001047505e-05
-1.76190936757671e-05
-5.40826210897085e-06
4.7692523585402e-06
-1.07975646548082e-05
-1.53517956376291e-05
-1.52802221401206e-05
-9.71190847150149e-06
-2.40658510562016e-05
-6.54878402570307e-06
-1.21025929598396e-05
-3.89836805105237e-06
-1.21785168295993e-05
4.95901601290938e-06
8.86010155733926e-07
-2.16156164441814e-05
-1.32690309804137e-05
-6.71564982641306e-06
-1.75927010941775e-06
-1.87453328864822e-05
-2.0857986590724e-05
-1.48110560261961e-07
-1.92773820928873e-05
-1.06663468178654e-05
-1.53388942131653e-05
-1.25116847897653e-05
-7.1905111791671e-06
-1.66494229070218e-06
9.71947691514813e-08
-1.10861822545552e-05
-8.72838916172576e-06
2.3385576632324e-07
-8.10510880605404e-06
-7.4995490986881e-06
-1.51601193906746e-05
-6.20087681762604e-06
-2.05302101364718e-05
-1.52168850051251e-05
-1.44346348770311e-05
-1.04658274774559e-05
-8.89991602975467e-07
-1.14384008976226e-05
-2.03702405509132e-05
2.93335774506706e-06
-4.63149348008915e-06
-1.99057078915129e-05
-2.50007999350071e-06
-7.49248509374596e-06
-1.76716735889458e-05
-1.36855970421227e-05
-1.80320428564545e-05
-4.89951646577048e-06
-9.23133367326167e-06
-7.46732674612944e-06
-1.43646792582793e-05
-1.21252412605108e-05
-8.20772621671129e-06
-1.7763443642802e-05
-1.32997773069649e-05
-2.30885154933494e-06
-1.10968736694226e-05
-2.06186193357293e-05
-1.24749322311468e-05
-3.89286761996045e-06
-6.46388542605091e-06
-2.14311331214633e-05
-2.03447355830341e-05
-2.18008219790529e-05
2.29310579526004e-06
-7.8347113406282e-06
-5.22765790889428e-06
-7.76093264481662e-06
-7.01456670588296e-06
-5.7239185399598e-06
-1.94006726491022e-05
-2.43983413388109e-05
-2.0680655626558e-05
-2.22773976140021e-05
-5.6485065596081e-07
-1.95042652793493e-05
-1.49138054430791e-05
5.08625153631116e-06
-8.8767507065672e-06
-1.43710916305187e-05
-1.30674187598365e-05
-5.02682649637715e-06
-3.8020183906778e-06
-1.79027480468169e-05
-1.30145881391843e-05
-9.8317270163318e-06
-1.4407433900604e-05
-9.61724943321689e-06
1.29155449827357e-05
-1.20677598731378e-05
-9.35435086252675e-06
-1.79769673285959e-05
-2.75038581902287e-05
-6.40996634264083e-06
-1.31258181189787e-05
2.0733570338747e-06
-5.69526773275131e-06
-1.67790181237437e-05
-2.66012340926622e-05
-1.53855151461703e-05
-2.13886314800546e-05
-1.53190601452336e-05
-6.58498487115667e-06
4.09808182332916e-07
-5.48675605942021e-06
-1.84306142675076e-06
-3.05741696104314e-06
-3.25693809018227e-06
-2.36876082925006e-05
-6.76539506901984e-07
-1.52062295824558e-05
6.50668720276735e-07
-6.69320001146217e-06
-8.101272235329e-06
-7.55439825692621e-07
-9.23256777534803e-06
-1.67027490223183e-06
-1.91169636747769e-05
-1.92792939761674e-05
-1.0376520013204e-05
-2.3534469563083e-05
-1.02108915932059e-05
-4.85793331983246e-06
-6.60887263343401e-06
-1.58340961026143e-05
-1.46025107932642e-05
-9.78463214234778e-06
-2.60153897380149e-05
-1.37332864822031e-05
-1.10538390563017e-05
-1.26373715602552e-05
-1.14731082071619e-05
-9.46295107660441e-06
-1.3349113567793e-05
-7.0970787052021e-06
-1.95873881785785e-05
-2.88855026717396e-05
-1.90248989434561e-05
-9.70432261502714e-06
-9.82703531500396e-06
-1.19180529573223e-05
-8.33431669005535e-06
-8.1492225431275e-06
-5.74805287189375e-06
-6.97518195275464e-06
-1.82013080013559e-06
-1.93608343210837e-05
-1.06953582213704e-05
-2.1241914643956e-05
-1.01266033712677e-05
-2.70408034454551e-06
-1.0355293310854e-05
-1.54645680760283e-05
-1.62432031440478e-05
3.53876622277394e-07
1.10036214358875e-05
-1.67746172568352e-05
-1.56418939401374e-05
-3.50011464546229e-05
-2.7706391891817e-05
-8.54976703212615e-06
-1.46454883499459e-05
-8.70124629944779e-06
-1.52356510394806e-05
-8.99365365293755e-06
-9.37155887827611e-06
-8.7070796000558e-06
-1.01135661380641e-05
-2.66055883846271e-05
-1.80234379833611e-05
-4.9094657849433e-06
-1.33719226658119e-05
-1.89250452380368e-05
-1.57684438739776e-05
-1.47182615248674e-06
-2.02129779269161e-05
-1.65607766013337e-05
-4.02883059297782e-06
-7.47566319026821e-06
-5.14294171722395e-06
-1.79761208636443e-05
-2.82083574399149e-05
-9.80649856542272e-06
-2.88587921265411e-05
-1.97971406842549e-05
-2.40741660602471e-05
-1.05469208837185e-05
-3.91883700128618e-06
-1.14787288753264e-05
-1.29465156869254e-05
-9.25958629525815e-06
-2.8555428940923e-06
-9.98145076189967e-06
-1.37004888738849e-05
3.94135835341847e-06
-1.23663076879084e-05
-8.28418931677525e-06
-1.0039043407442e-05
-6.42432112681934e-06
-1.91283476688874e-05
-1.7956607754866e-05
6.15156038775217e-07
2.62418565797557e-07
-2.42119039030822e-07
-4.28056924194137e-06
-6.4017273685889e-06
-9.3556804208778e-06
-7.02321243912927e-06
-4.41730779296926e-06
-6.67756342661635e-06
-3.09838944245286e-06
1.07451897890462e-06
-2.37249696265031e-05
-9.98439143813491e-07
-1.9174425574467e-06
-1.81361434621082e-05
-1.10548963430928e-05
-1.59096273012061e-05
-2.27232100760315e-05
-5.71155136175422e-06
-1.45159657456474e-05
-2.97681572059052e-06
-5.59437136658255e-06
1.65444935610575e-06
-1.47449164865891e-05
-3.37761177024138e-05
-1.62645946349289e-05
-1.58187762667743e-06
-9.60676133359461e-06
-9.9697777318656e-06
-2.92394925330197e-05
-1.77079676506895e-05
-1.85498224504338e-05
-9.00087955403241e-06
-1.67024466819699e-05
-1.34545310477675e-05
-1.0934048238931e-05
3.42834513751435e-07
-1.35145205778546e-05
-1.99376311803208e-05
-2.08259726937489e-05
-6.95741323491681e-06
-2.18137332085185e-05
-1.70688642919663e-05
-1.68090906635463e-05
-5.72055891198839e-06
-2.53527650711049e-05
5.24696586627328e-06
-6.49280426483012e-06
-1.51336271699773e-05
-4.5168896575839e-06
-8.18563911227463e-06
-1.17391083697773e-05
-1.32136949975158e-05
-1.05061072872681e-05
-5.59133137845134e-06
-1.83676594280914e-05
-2.16031229231493e-05
-1.27131140169132e-05
-6.32648493558817e-06
-1.30656923737077e-05
-1.33190414458167e-05
-7.46038918249667e-06
-8.57097097761804e-06
-2.16030581956882e-05
-1.27021749953726e-06
-6.22661196823451e-06
-4.74923468986955e-06
-4.07274354117345e-06
1.61070487172888e-06
-7.75677665055296e-06
-2.34159352237211e-05
-1.9120803978602e-05
-1.58689331223565e-05
2.0286097069983e-06
-1.01415494873723e-05
-1.04645811903719e-05
-9.45734951271313e-06
-4.46033916167678e-06
-1.74348349471592e-05
-1.05213838734086e-05
-1.13645202517422e-05
-1.61822488032132e-05
-1.10302336514699e-05
-1.47493130289131e-05
-6.71070790617427e-06
-9.68288864252826e-06
-1.8904802672928e-05
-8.85464341640693e-06
-1.98008246154547e-05
-1.27424065245586e-05
-1.17306836335503e-07
-1.78528514548325e-05
-1.27312852170106e-05
-5.14180749652348e-06
-1.10704973525916e-05
-6.36521917828216e-06
-7.33630797082833e-06
-1.05532672402078e-05
-9.35692805066815e-06
-1.13250428846073e-05
-6.00042803351892e-06
-1.28234505816881e-05
-3.81240685747512e-06
-1.53338991990979e-05
-3.65158769920448e-06
-5.01581566839283e-06
-9.44006286191231e-06
-2.05488433211863e-05
-2.50172517009614e-05
-1.21474475944118e-05
-2.40979753380741e-05
-1.49002524033681e-05
-1.50643655069038e-05
-2.36772338790316e-05
-4.28705936303987e-06
-1.32404131344908e-05
-1.86264113951234e-05
-8.95642915464055e-06
-7.7092208096215e-06
-1.80230189791107e-05
-1.60259237722873e-05
-5.7578371227609e-06
-1.56131417271884e-05
-8.05398628460558e-06
-5.73636682009255e-06
-8.98274925604959e-06
-1.09250975987856e-05
-1.32623571370814e-05
-2.04992974852687e-05
-2.97805024166552e-05
-1.7742249595942e-05
-1.41594179949709e-05
-1.41967487490779e-05
1.74974580251387e-07
-8.99090187164713e-06
-2.71206891200416e-05
1.05802484597137e-06
-7.85157745665581e-06
-2.00600223820855e-05
-4.69709904820886e-07
-3.90919627708873e-07
-1.45752850833718e-05
-6.40557790982506e-06
2.00545968460846e-06
-6.28206677335194e-06
-1.84629323951819e-05
1.87591028964869e-06
-2.02801556250526e-05
-1.81094097002098e-05
-1.19635651521998e-05
-1.48263819076507e-05
-7.79705338585582e-06
-1.19137402511733e-05
-1.01644720148832e-05
1.01105189230425e-05
-5.29775142312955e-06
-5.79708323912676e-06
-5.01237787296053e-06
-5.75195965732798e-06
-1.53311306163522e-05
-1.71277628092493e-05
-3.13064241535146e-06
-6.07820731389203e-06
-7.14705116595138e-06
8.94071511416153e-06
-3.65161643226067e-06
-1.34771145833477e-05
-6.68495218035757e-06
-2.73057237890065e-06
-2.76048046040107e-06
-9.69794747716411e-06
-1.26476973853843e-05
-1.27113470838193e-05
-1.41907264688562e-05
-1.45352436144358e-05
-1.91622668354942e-05
-2.30630776497459e-05
-2.2010017186877e-05
-2.33078949854727e-05
-2.06881184037005e-05
-3.44661349080847e-05
3.60696742212876e-07
-7.90225594645205e-06
-1.34930700895018e-05
-7.06709432202454e-06
-1.16279502210247e-05
-1.04183094256659e-05
-4.22571487630753e-06
-1.76935886501983e-05
-4.38691819616927e-06
-1.45745194577853e-05
-9.48141086142719e-06
-1.36975537372312e-05
-1.45155582595005e-05
-2.23861309949871e-05
-1.71908328863632e-05
-1.27814675814399e-05
-1.49667603178585e-05
-1.9530490691017e-05
-8.92495657454872e-06
-9.30210197090075e-06
5.34068277795492e-06
-1.20401800903088e-05
-1.22738694772177e-05
-2.06849746787116e-06
-2.04212569273106e-05
-7.32197376968858e-06
-1.76448537868257e-05
-1.04555401459994e-05
-1.73258321632505e-05
-1.17327696633027e-05
-5.77973695516259e-06
9.89412148569308e-07
-1.79378953481815e-05
-5.54166092050237e-06
-8.740875588645e-06
-1.01182599434844e-05
-2.40579783531548e-05
-4.62587950235588e-06
-3.01814414368103e-05
-1.73158571408601e-05
-6.19512909527856e-06
-1.53749142079935e-05
-1.85187760766904e-05
-1.26189260721125e-05
-2.4149909269974e-05
-1.43456854637347e-05
-1.75955526705108e-05
1.93279642165728e-07
-2.22363387044148e-05
-1.92631104309545e-05
-5.60501310174084e-06
-8.99819032994128e-06
-2.53689667082568e-06
-1.29387211825554e-05
-1.07018531379511e-05
-1.42352193488691e-05
-1.66470338606315e-05
-1.21042947523227e-05
-1.51029736119091e-05
-1.51853025956568e-05
-4.34566303091003e-06
-2.02235484138501e-06
-2.14938256604316e-05
-1.97472830659984e-05
-1.26166694894354e-05
-5.00842773689337e-06
-2.02106593372856e-06
1.42461150610018e-06
-5.44930056047483e-06
-2.2567124927463e-05
-1.00410432499587e-05
-1.90692538375411e-05
-9.47416640579703e-06
-2.31207182773835e-05
-1.45582085883802e-05
-1.71325697720053e-05
-8.60704294058365e-06
-4.61864187965381e-06
-6.34664091044377e-06
1.33318546918033e-06
-2.18447582936897e-05
-2.18029254626294e-05
-1.26684820549341e-05
-1.43286365571602e-05
-1.71084509932351e-05
-1.83244143277997e-05
-1.06437794899598e-05
-1.91084734385875e-05
-2.03496090096224e-05
-2.60918610472252e-06
1.27151795522176e-06
1.00520566129813e-05
-9.82100399676038e-06
-1.20903545525735e-05
-2.42822531860222e-05
-2.62490705555388e-05
5.27625904889588e-06
-6.60350862973219e-06
-1.81830097085494e-05
-1.39800500121859e-05
-7.76890100665465e-06
-5.69636237283926e-06
-2.28220663724071e-05
-1.41898176328904e-05
-2.14423575780299e-05
-1.50944392389914e-05
-2.8359029434592e-06
-5.78418247347161e-06
-5.05354239114805e-06
-1.46485927495447e-05
-1.11092721910481e-06
-1.20158072814411e-05
-2.14359313729343e-05
-1.6830589153389e-05
-8.2538403859755e-06
-1.08057551897481e-05
-2.44809340630225e-06
3.00834185878634e-06
-1.79388837696273e-05
-6.5660167610453e-06
-1.58000897424891e-05
-8.80064349650946e-06
-5.34446981411013e-06
-1.51476790865244e-05
-1.36225722680463e-05
-9.67507754128808e-06
-7.33776016495914e-06
-1.98068826511399e-05
-2.69060492343523e-06
-1.44501782498253e-05
7.10362231290481e-06
-5.60306910921224e-06
-1.08151164909174e-05
-7.41184414555522e-06
-1.10376658748458e-05
-1.40840606729764e-05
-6.23740066438476e-06
3.72478562174363e-06
-2.30426263149658e-05
1.23094204643007e-06
-1.56921114617484e-05
1.89919302019785e-06
-1.29015702436552e-05
-9.79113580210948e-06
-1.20983949746629e-05
-1.78388582639599e-05
-1.26899879126272e-05
-1.31214691161642e-05
1.10334262774594e-06
-1.17204231860338e-05
-1.60275849349373e-05
-1.95446856433734e-05
-9.72688031206951e-06
2.13184724109626e-06
2.4275869224484e-06
-3.20372826724949e-05
-1.96761792384637e-05
-1.91320951964257e-05
-5.46085130539766e-06
-5.80548799152144e-06
-1.41225882754016e-05
-4.22068431139179e-06
-1.68694768411446e-05
-1.75994394936025e-05
-2.36443005244514e-05
-1.28634914577899e-05
-1.73413790559333e-05
-1.74994203972745e-05
-2.00045402323869e-05
-1.22721186148065e-05
1.17119473499388e-05
1.64274928393182e-06
-2.14387891362003e-06
-2.30769020675682e-05
-1.10742474865102e-05
-2.0473850927218e-05
-1.87660890260402e-05
-1.68417504207031e-05
-1.98539330829076e-05
-5.7644094724777e-06
-2.77653480640338e-05
-1.41413884856042e-05
-4.53740006973797e-07
-1.87606625254161e-05
3.65209401722474e-06
-3.43950431109157e-06
-1.5829471060935e-05
-2.3108655990423e-05
-1.96909793541366e-05
5.84343130189736e-07
4.09175836482634e-06
-2.8512626301402e-05
-1.21006660000216e-05
-1.43594928345568e-05
-2.47776628067962e-05
-8.56278378973281e-06
-7.54779359110978e-06
-4.57379448185318e-06
-9.86932328475285e-06
-1.04712368380042e-05
-1.54060552077026e-05
3.18901767780742e-07
-1.7927974851262e-05
-8.98915032178877e-06
-1.42021857465486e-05
-2.23393221456517e-05
-1.95486808466272e-05
-2.7303411094187e-06
-1.49924165139527e-05
-1.78197689163905e-05
-2.56955515310382e-06
-9.39980357331275e-06
-1.96003376829391e-05
-1.54415830200136e-05
-1.70827354743161e-05
-8.54080474629598e-06
-1.58915429802867e-05
-3.03559213017724e-06
-1.55942299327075e-05
-3.90211887609576e-06
-1.87196274012594e-05
-1.1343259613404e-05
-2.53615791606379e-06
-1.06440613635802e-05
2.64328191738322e-06
-1.2634530369328e-05
-1.55731752820569e-05
-8.8206797464475e-06
-6.87025883200386e-06
-1.38611951487219e-05
-1.05548280680665e-05
-1.90480552786931e-05
-3.816901734417e-06
-1.10240728973851e-05
-1.15714277086162e-05
-1.5426598331901e-05
-1.09540252655912e-05
9.80382728595789e-07
-1.11082479616963e-05
-9.07208949681053e-06
-1.04231374373126e-05
-1.96472181065178e-05
-1.75860664586749e-05
-2.38647095831731e-05
-7.50491136726811e-06
-1.00670951881411e-05
-1.297686930026e-05
-1.13459120886515e-05
-3.29450762371498e-06
-6.60831554683958e-06
-2.34148130605866e-06
-1.55733596460133e-05
-2.25526236525097e-05
-9.71120792210379e-06
-2.05634522164686e-05
-1.91808284633012e-05
-1.04921141037718e-06
-3.38685413565139e-06
-5.17033990111932e-06
-9.96347682433836e-06
-1.11065855921331e-05
3.76578588677957e-06
-2.53007415542748e-05
-1.87915940355836e-05
-1.89033575415891e-05
-1.65467489070816e-06
-9.1191932480449e-07
-1.45607596121057e-05
-2.01917438017487e-05
-4.97106905788037e-06
-6.34333581772643e-06
1.33335774870875e-06
-8.87867903248958e-06
-8.8468853232973e-06
-4.65247269002935e-06
-8.54280404711094e-06
-2.38736871997759e-06
-1.38581043850578e-05
-2.772438532547e-05
-1.02554988040374e-05
8.50204444599991e-06
-1.04970769873578e-05
-8.04368332158215e-06
-5.64446682832523e-06
-1.89207883528828e-05
-4.07004603086537e-06
-1.99764331682326e-05
-8.31175592512197e-06
1.34112297060173e-06
-7.28660371703863e-06
-1.19391012516459e-05
-1.87530967361957e-05
-1.64488104356204e-05
-8.14111410693028e-06
-1.34905932443533e-05
-2.02071900175644e-05
1.22227591330639e-06
-4.93502232586268e-06
-1.11676145122098e-05
-1.12992320936768e-05
-8.62227018668065e-06
-1.03927343318664e-05
-1.30448803791335e-05
-1.15423733491496e-05
-1.34071224548576e-05
1.09467392879097e-05
1.43125616905659e-06
1.0226848810409e-06
-1.09737600201803e-05
-1.73456875733346e-05
-1.1704883452624e-05
-2.37817038830123e-06
-1.11851190232356e-05
-1.24622826360707e-05
-1.55981894605631e-05
-2.38296457182112e-05
-2.23581297226993e-05
-1.51928117516402e-05
-2.88560176242727e-06
-3.0477037340611e-05
-1.96867561273307e-05
-7.36370843416979e-06
-1.61481655957689e-05
-7.69128539039294e-06
-2.19136428281061e-05
-1.70704427866139e-05
8.70460798219146e-06
-2.20126484088636e-06
-1.67078845023518e-05
-1.86430213406133e-05
-8.01768832047974e-06
-1.73179482637033e-05
-6.8633177722347e-06
-1.15399290448107e-06
-5.85968710775185e-06
-8.40065062516252e-06
-7.7396695903386e-07
-2.35694475876597e-07
3.14228936655821e-06
-1.34472057001521e-05
-2.20185044018948e-05
-1.29701365907244e-05
-8.9559042530285e-06
-2.92428582823716e-06
-4.00934954572789e-06
-1.52358175036925e-05
-1.03789858530186e-05
-1.71135251827434e-05
-1.84978404530712e-05
-7.32305563433385e-06
-8.37069247364414e-06
-2.66581653332512e-05
-7.4416171502516e-06
-6.31857327614581e-06
-7.23716668292533e-06
-1.01803763915503e-05
-1.61072615630272e-05
-1.86521310448253e-05
-1.84115186141863e-05
-1.42990920216063e-05
-1.93907257608371e-06
-5.49466584014578e-06
-7.80374244406822e-06
-5.52226971552133e-09
-2.13694424713134e-06
-1.52413791636308e-06
-1.54482528437178e-05
-1.44878531956402e-05
-2.25582441265797e-05
-2.28880972978321e-06
-1.34222776115768e-06
-6.06843561681004e-06
-1.65030660125891e-05
-1.00789245331308e-05
-5.08683846447088e-06
-1.69068204235728e-05
-9.17007719725374e-06
-1.17081674522284e-05
-9.73265075997842e-06
-1.12787372089947e-05
-1.73932687427187e-05
-3.38220908611677e-06
-5.42851749650643e-06
-1.21547793925645e-05
-7.82415424773621e-06
-1.37314661673685e-05
-3.71919190046718e-07
-6.92117490139549e-06
-8.09022509427738e-06
6.08596994570015e-08
-5.20867308985195e-06
-1.02105823322645e-05
-1.3934285018116e-05
-9.03965111319666e-06
-2.50816329535454e-05
-1.71523793609114e-05
-1.00011782579367e-05
-8.16053040830498e-06
-1.73447163865058e-05
-1.62724655760634e-05
-1.54140610022766e-06
-3.94076706191033e-06
-2.16312532666704e-05
-8.08757420093732e-06
-9.85876117050004e-06
-5.98200392656304e-06
-1.83203611738721e-05
-1.05852257641938e-06
-6.2094864861065e-06
-4.58806004329729e-06
-6.48221626731634e-06
-4.18221877844983e-07
-8.66848179455818e-06
-1.2522007197142e-05
-9.65060281319369e-06
-8.79190125907142e-06
-8.64510389616509e-06
-1.77435756701957e-05
-1.51540417372527e-05
-1.98129332521094e-06
-1.27750623853041e-05
-1.77838357915236e-05
-1.89448332144558e-05
-1.78756063629611e-05
-7.77325591723545e-06
-1.26755692462994e-05
-7.26101938408494e-06
-5.66147410200382e-06
-1.6156099697048e-05
-5.21689493949779e-06
-3.88770627961292e-06
2.24506398868415e-06
-1.72729444390776e-05
-1.33930312847925e-05
-1.8660622496788e-05
-1.45980606300661e-05
-1.62154327938512e-05
-3.32654214929648e-06
3.26685333334762e-06
-1.56821344184607e-06
-4.64687961651823e-06
-1.20816553754585e-05
-1.43100328352127e-06
-1.21949032834978e-05
-1.27051158525713e-05
-1.50543957947204e-05
-5.38007234971724e-06
-6.20001285455283e-06
-1.66681191427028e-05
1.09661082125104e-06
2.09256425081822e-08
-1.08053911301237e-05
-1.44724662511e-05
-1.66554873216017e-05
-1.37372061592178e-05
-1.44417451574721e-05
-1.5729976729288e-05
-4.42706013966359e-06
-2.03964986950565e-05
-1.27857130641492e-05
-6.50502595600079e-06
-1.67192871432296e-06
-1.04513009788571e-05
-2.58649690237386e-05
-1.57007598186063e-05
-1.87505438767881e-05
-1.49781239223892e-05
-8.23675883572485e-06
-8.38390478914932e-06
-1.02261000399857e-05
-2.02404678924869e-05
-1.20358666211294e-05
-2.20763769018037e-05
-8.44491904794068e-06
-2.14876524593512e-05
-1.28769770757744e-05
-2.49440869055061e-05
-1.49313785326044e-05
-1.62614072561696e-05
-1.7310595056594e-05
-1.65182709957058e-05
-2.16025933244596e-05
-1.21253484019404e-05
-7.39193610861582e-06
3.73706507916882e-06
-2.59805147048271e-05
-1.32422984530936e-05
-1.70950863518706e-05
-1.71016728170658e-05
-1.45039660757488e-05
-1.33360761607221e-06
-1.0480559044378e-06
-7.84026113838776e-06
-9.41401099855556e-06
-1.28053330738544e-05
-1.21710066784984e-05
-1.3826834306059e-05
-7.07806342178045e-06
-1.5550347539579e-05
-1.32952994979607e-06
-7.82472654594557e-06
-1.67566287625941e-05
-9.90162096336486e-06
-1.01580875456141e-05
-1.86675502032574e-05
-1.27339789885286e-05
-1.35470085647503e-05
-1.46456407783144e-05
-3.36355183283722e-05
-2.17962439872292e-05
-1.54443704741178e-05
-1.36417359228099e-05
-8.54760321086713e-06
-1.51678219819952e-05
-1.96203855516382e-05
-5.50919108922958e-06
-1.38959123768365e-05
-1.298715607629e-05
-1.00123083900595e-05
-4.00892740603855e-06
-6.95555878493584e-06
-2.18238500928096e-05
-2.40621571587658e-06
5.14722991711144e-07
-1.65678345842521e-05
-1.64298258131374e-05
8.37691224106016e-06
-1.21146698259357e-05
-1.28934978903726e-05
-6.32353995004375e-06
-2.32647381693194e-06
6.73443465732078e-07
-4.09499703494725e-06
-1.94070634116399e-05
8.17412082208427e-06
-1.72846326528179e-05
-6.26549650904153e-06
-8.29024354201433e-06
1.67234892779097e-06
-1.68521085921246e-05
6.87131252601171e-06
-2.52333230965005e-06
-1.13178732066691e-05
-1.45223703861725e-05
-8.07268664840103e-06
-1.2745798577863e-05
-1.39749025321367e-05
-2.08188285272606e-05
-2.18465470454081e-05
-1.85866393760007e-05
-9.60762340326817e-06
-4.78347306271065e-06
-3.96637155503389e-06
7.58386955068812e-06
-1.33228975359782e-05
-1.879113516239e-05
-2.69263899276346e-05
-1.01257019670886e-05
1.81248897463435e-06
-8.15880611858814e-07
-7.47282870738548e-06
-4.17455767134156e-06
-1.1843217942864e-05
-2.60649095122479e-05
-1.1954752793859e-05
-8.87481400843408e-06
-1.60318248803916e-05
-2.02288303209758e-06
-1.19674464238673e-05
-1.30228392199137e-05
-7.578204105409e-06
-1.80500908970549e-05
-1.55406501429531e-05
-3.36134545652775e-06
-1.37557982321497e-05
-1.28544305550363e-05
-2.44342178660736e-07
-3.18084751853525e-05
-1.41377583272663e-05
2.15830509712269e-06
-2.35005804947704e-06
-8.37392733661518e-06
-4.82764274843462e-06
-3.31027637560968e-06
-1.54283733884434e-05
-2.41834120859494e-05
-2.21941971241668e-05
-1.65950986440216e-05
3.47395003652521e-06
-8.58723301287266e-06
-2.33050239443904e-05
-4.39457178225844e-06
-1.24959510782671e-05
-1.20957365024633e-06
-1.93574137222157e-05
-1.94075350298096e-05
-1.53483241069059e-05
-7.59448765619586e-06
-9.29445884077858e-06
-2.26656141809337e-05
-3.52122781674344e-06
-2.36415822785572e-05
-1.50789612200519e-05
-7.33573016889962e-06
-2.54291221616267e-05
-2.33077396745484e-07
-1.98418016927065e-05
-5.13891414105159e-06
-1.34332816585296e-06
-2.32620521009299e-05
-1.41558141295822e-05
-9.99627434517088e-06
-1.85379819042558e-05
-1.58296281732904e-05
-2.37315674709495e-06
-8.78641419485461e-06
-1.34131085766843e-05
-3.86450731823731e-06
-3.91845944801117e-06
2.70175015095211e-06
-5.62734713709111e-06
-3.09248456414128e-06
-1.20729123011895e-05
-1.75833963749812e-05
-5.44034592028994e-06
-1.29380353527816e-06
-2.1266018361981e-05
-1.11222913302412e-05
-2.00149309474743e-05
-5.69112888186612e-06
-1.52447078013247e-05
-1.3691684931598e-05
-1.25856771238875e-06
-1.09153303537855e-05
-1.6923143673585e-05
-6.31301352852958e-06
-1.7607630034277e-05
-1.65025404994281e-05
-1.55872423539944e-05
-1.30746489396535e-05
-1.2318627466534e-05
3.76553439917478e-06
-1.08409875326315e-05
-1.22019699179534e-05
-2.85088903361809e-06
-1.9654501399374e-05
-1.0805305681425e-05
-7.07299172202241e-06
-9.76078874937181e-06
-3.94226401318955e-06
-1.46138659022583e-05
-1.68592251494973e-05
-5.97603205832316e-06
-1.24833753793286e-05
3.27489978784821e-06
-2.63907382085135e-05
-1.66646462913153e-05
-7.57552118457292e-06
-2.19765647533429e-06
-1.47303841454318e-05
3.2350989527217e-06
-1.8751260321833e-05
-1.05361156059909e-05
-1.70786476833699e-05
1.66628634865594e-06
-2.48056856765122e-05
-1.19170839762954e-05
-9.03382440302596e-06
-1.64587147911441e-05
1.1538457853488e-06
-9.24562523580474e-06
-1.98955788317511e-05
-1.76820726476122e-05
-7.60883671130224e-06
-4.52726601977551e-06
-1.40697835082499e-05
-1.82097290550317e-05
-6.92486191407241e-06
-3.03777593681676e-05
-2.43104763797926e-05
1.33248123503833e-06
-1.67413124081764e-05
-2.32749850067113e-05
2.77257562320114e-07
-1.43531676067544e-05
-1.73625455282078e-05
-1.25610144238598e-05
-9.61185806909201e-06
-1.26748323072455e-05
-8.52428116697979e-06
-5.09546868640516e-06
-5.51243553278956e-06
-1.26265125276256e-05
-1.11158171009374e-05
-8.77508114694231e-06
-1.63519033118877e-05
-3.28590050199951e-06
-1.56939074936196e-05
-1.09094812517777e-05
-2.30124700716877e-06
-8.10855007351257e-06
-1.77787150899511e-05
-1.06432671987568e-05
-1.26797715418839e-05
-7.84158004073697e-06
-1.20462163955781e-05
-1.29247452387033e-05
-4.47869044294042e-06
-7.20429753923452e-06
6.303664292999e-07
-3.93397921691025e-06
-1.34737967845343e-06
-2.11729984900237e-05
-9.77994860178418e-06
-1.16617204343945e-05
-1.47861958863947e-05
-1.98059630065531e-05
-5.71976978018984e-06
-6.78208997380681e-06
-1.34422982523279e-05
-2.91661454804468e-05
-1.4590958368322e-05
-1.54786948284267e-05
-1.04689061042783e-05
-1.44735816568516e-06
-1.94750633101971e-05
-1.50731945773172e-05
-3.5960871024097e-06
-1.13842596768288e-05
-3.14808279383509e-06
-1.60708877235894e-05
-6.16828305415446e-06
-1.6830296135368e-05
-6.22884504210142e-06
-1.21108570260842e-05
-8.93487522857004e-06
9.42949565019983e-08
-2.03498542495421e-05
-1.67626458437281e-05
-4.75185080444788e-06
-2.13252720454528e-05
-1.83113524141359e-05
6.03405575510497e-06
1.41852670589931e-06
-3.98732999686291e-06
-1.89217594505763e-05
-1.6060478698886e-05
-1.8293072646946e-05
1.42988657778196e-05
-6.36723000968834e-06
-1.66795364512366e-06
-1.49913657829025e-05
4.6111732995323e-06
3.52426112385005e-07
-2.25432621432818e-05
-1.34684929083324e-05
-4.50043126716899e-06
-9.15373599326361e-06
-1.16300128916893e-05
-8.04708777670501e-06
-2.22749586180233e-05
-1.01098158204376e-05
8.1179740448507e-07
-9.06843413233916e-06
-1.28200196889656e-05
-2.34096367700762e-05
-2.01587296705894e-05
1.22139654711169e-05
-7.67270362345663e-06
-2.68493678523345e-06
-1.03078664023276e-05
-1.75437563532231e-05
-1.80634560646823e-05
6.99823914449981e-07
-1.4884700126451e-05
-1.76606529251997e-05
-2.38608222091397e-05
-8.55039569041193e-06
-1.32532898505372e-05
6.03444962921392e-07
-1.65893465664626e-05
-1.30079492321199e-05
-1.33753720438604e-05
-2.58514149428139e-05
-1.25143416296675e-05
-1.3547755683858e-05
-2.00748934478769e-05
-1.75217105626116e-05
-1.11167048350123e-05
-2.61420844747248e-06
-8.40317671090261e-06
-1.62227702053271e-05
-9.05199925718495e-06
-2.00050100730161e-05
-3.75594882055424e-06
-5.60247649737827e-06
-2.12891564484149e-05
-1.99768632931873e-05
-1.42441983612758e-05
-7.33910165233194e-06
-9.88537907129001e-06
-2.23783941887184e-05
-1.20144171335204e-05
-2.021559463293e-05
-1.99213165738114e-05
-1.35087030193022e-05
-9.73982182754145e-06
-3.12838190159228e-06
-1.11298201769567e-05
-5.64604269582295e-06
-3.56498879093686e-06
-1.01761828662074e-05
-1.39097642318025e-05
-1.09669583638989e-05
-1.60001366534081e-05
-1.91767201644197e-05
-1.35654898502363e-05
-1.65386759031579e-05
-7.95900555698455e-06
-8.71124736432711e-06
-1.28843457717995e-05
-5.71684076876149e-06
-1.49462353946485e-05
-5.76522661054175e-06
-2.01583121234959e-06
-2.45968088150399e-05
-1.43793520201884e-05
-3.04900411771372e-06
-2.89359246034841e-05
-1.20546227207408e-05
-1.26103698979796e-05
-4.22423848400239e-06
-1.61887455956582e-05
-1.37171269252915e-05
-2.6927499015904e-05
-1.72365063854877e-05
-2.05141683883149e-05
-1.99238124037378e-05
-1.40426163683041e-05
-2.29327099112634e-05
-9.51493660120958e-06
-7.32206924043187e-06
-7.18271473504554e-06
-2.53576793727033e-05
-6.54549383814075e-06
-4.69562150924777e-06
-9.80474755598981e-06
-5.85409296428633e-06
-4.18819664482132e-06
-7.08419730567754e-06
-1.81967188338556e-05
-5.38904597930922e-06
-5.05896701374429e-06
-7.60607634796445e-06
-1.38133609068322e-05
-2.03352943649336e-05
-1.55555039745983e-05
-1.69957989519805e-05
-2.23057853077985e-05
-1.86702011554134e-05
-1.6559953694858e-05
-1.5372326141926e-05
-5.32435460061964e-06
-2.0777964664384e-05
-6.93892145032204e-06
-1.21467973616186e-05
-1.35105452181008e-06
-8.0168389687313e-06
-1.27612721177302e-05
2.9803887980706e-06
-1.42386927649017e-05
-9.82000620469098e-06
-1.48769446614292e-05
-4.72599823992568e-06
-1.7642747710212e-05
-2.08066593306299e-05
-1.23814796773455e-05
-1.84429958696009e-05
-2.94292818514005e-05
-1.06960198054234e-05
-2.3009863191225e-05
-1.53995848113625e-05
-2.16234473353798e-05
-3.4221701274339e-06
-2.07421526826788e-05
-2.12904718690798e-05
-5.8019461185037e-06
-5.66939567411475e-06
-2.60788236158169e-05
-1.85134957313985e-05
9.55771443634715e-07
-9.48099358835753e-06
-1.4538547692742e-05
-2.08396172123877e-06
-7.47563417071078e-07
-1.46426678298183e-05
-1.63143949764059e-05
-2.16479125913905e-05
-2.3939264167588e-06
-7.28679691298341e-06
-2.26258955828258e-05
-2.27293573087911e-05
-9.6204969720942e-06
-9.33982922587026e-06
-1.20065857492773e-05
-2.00886113626677e-05
-2.29606237467175e-06
-4.14005792265079e-06
-2.14908081052718e-05
-1.02685996834232e-05
-2.22527255518755e-05
-1.91399381172233e-05
-5.38137257725216e-06
-6.58830681159852e-06
-1.13931395323946e-05
-1.76565327596555e-05
-6.95725527163333e-06
-2.80538738938883e-05
-2.4759678904301e-05
-9.06741180753896e-06
-1.46155214552467e-05
-1.01210763730368e-05
-2.7307536061804e-05
-2.58842521453566e-05
-2.27237269624306e-06
-1.51837087225003e-05
-1.42712177930553e-05
-4.28305335241056e-07
-1.12502345277062e-05
-1.02580602593511e-05
-1.43929388142058e-05
-9.90846518319891e-06
-8.78000280588067e-06
-6.07473638586761e-06
-7.44805832062692e-06
-9.33961064165671e-06
-1.61537054730751e-05
-1.14161738008447e-05
1.57567803824183e-06
-4.75035790503603e-06
-1.19602880777849e-05
-9.4773315449434e-06
-3.50296604058094e-06
-1.04801611029904e-06
-7.31196545813056e-06
-9.03895729796566e-06
-1.82136971829124e-05
-1.62660756860344e-06
-1.55382960150771e-05
-1.46293756754139e-05
-1.27271099334929e-05
-7.45462818535624e-06
-1.09532442508387e-05
-1.31505158298699e-05
-5.13104652108312e-06
-9.22017985255483e-06
-1.70656629756861e-05
-1.18821768645949e-05
-2.34532948246014e-05
-5.71585063519134e-06
-5.7312855798845e-06
3.1210013611353e-06
-1.856562043888e-05
-1.40153515562434e-06
-2.11808272560987e-05
-1.26122245827555e-05
-8.35115842645296e-06
-1.68395943716948e-05
-1.55019461335122e-05
-8.60929851111395e-06
-1.47518189285316e-05
-1.04113002237085e-05
-2.24272909496446e-06
-2.14849896319417e-05
-8.83406780663554e-06
-1.17982226458002e-05
-9.63942056123112e-06
-2.88575564482385e-06
-1.55615478252436e-05
-1.06184990096292e-05
-8.17037785917685e-06
-2.07664738106624e-05
-2.01563027212929e-05
-9.26442390559736e-06
-9.81065554606356e-06
-2.0947922938598e-05
-2.65976229417999e-05
-2.59865269086451e-05
-7.54102555608299e-06
3.29704293436559e-07
-7.84804990316061e-06
-5.41242298784242e-06
1.02748443996677e-05
-3.23784357609551e-05
-1.84920202272188e-05
-7.2673889141468e-06
4.95638167155116e-06
-1.83037525943735e-05
-7.67212218414049e-06
-1.77458609940053e-05
-3.29931755739576e-06
-8.58275551561006e-06
-4.76574637960696e-06
-1.16547305591448e-05
-1.13555359969743e-05
-9.3641929917775e-06
-1.89242667796374e-05
-5.4224119451019e-07
-1.34060446890436e-08
-1.03087136501741e-05
-1.98765818073287e-05
-1.92604412137061e-05
-1.2978995509694e-05
-5.69115873600758e-06
-2.79127245766721e-05
-1.1141259817276e-05
-2.55528602448149e-05
-1.47844270224494e-05
-2.28575696407216e-05
-1.74379448441571e-06
-1.72761987139977e-05
-1.30159676144972e-05
-1.03923261727179e-05
-1.0883197961013e-06
-1.05053107751607e-06
-1.52027362490736e-05
-8.4673036862187e-06
-1.69092853923083e-05
-9.6694057216006e-06
-7.83384298776304e-06
-1.86347262633612e-05
-1.363240586178e-05
4.02131779052812e-06
-4.957734888662e-06
-1.35509973865772e-05
-1.09691402352869e-05
-1.98662627229499e-05
-9.59170552206826e-06
-6.24418792268566e-06
-4.39794334708812e-06
-2.9639830176599e-05
-1.36948450825929e-05
-1.01294764097113e-05
-2.12227338064215e-05
-1.92818453645235e-05
-1.5804597320636e-05
-2.39189646680817e-05
-1.4168611169139e-05
-8.80346853009037e-06
-7.60022567734093e-06
-1.21091989863246e-05
-1.14561823276662e-05
-7.80203697066279e-06
-6.75826743982392e-06
-6.49494317936549e-06
-2.08142104490631e-05
-9.31204915310201e-06
2.05582022767286e-07
-1.03357529213339e-05
-2.03457553169084e-05
-1.5265938675524e-05
-2.18220954029676e-05
-1.75496288450156e-05
-5.13567524601105e-06
-2.06245408995811e-05
-1.43503537149543e-05
-2.89494714401489e-06
-1.46553787372297e-05
-2.32337009483416e-05
-7.91926586829522e-06
-2.37107771373279e-05
-1.02723415105846e-05
-1.81985655294966e-05
-5.95908090306762e-06
-3.12529833887982e-06
-1.1751269295255e-05
-9.65618114232146e-06
-2.00712508527951e-05
-2.43072901376303e-05
-6.40658677741166e-06
-2.38142717220211e-05
-1.82391188252353e-06
-1.77090014852075e-05
-2.41019026393515e-05
-1.59636079556094e-06
-1.92765503762375e-05
-2.10311216619338e-05
-1.46783133361322e-05
-8.95752630189868e-06
-8.54452665268292e-06
-3.30856277150094e-06
-2.42964730320233e-05
-9.73635747874064e-06
-5.15789205567682e-06
-1.733165748307e-06
-1.06097969143598e-05
-7.79738096459507e-06
-1.29486796478709e-05
-8.76981000454151e-06
-5.32565007292097e-06
-1.58046108263515e-05
-7.22518192973692e-06
-2.28367142097545e-05
-1.17509823507369e-05
-8.38364443683025e-07
-2.59672684698349e-05
-2.40124888803814e-05
-1.82639444785845e-05
-1.09493981664743e-05
-1.36632816978293e-05
-1.43997727679644e-05
-2.86542282844348e-05
-1.46888903874481e-05
-1.17025371970145e-05
-1.30900824431099e-05
-1.40025629194999e-05
-1.14851151689643e-05
-1.34250940627139e-05
-1.75333010160561e-05
-1.35511121704322e-05
-1.2881450537147e-05
-9.00652046108415e-06
-1.14880660994538e-05
-1.42850745406268e-05
-1.6064232025971e-05
-4.29098551096119e-06
-1.09142537433769e-05
-1.63353727325719e-05
8.11928263285578e-06
-2.39689826046439e-06
-2.15995538294601e-05
-1.48628487215677e-05
-2.01838490471551e-05
-1.94318036751453e-05
-1.80900805262576e-05
-5.46502356011414e-06
-1.59900117730724e-05
-3.73613857042114e-06
-1.90520728464116e-05
-1.28717183888684e-05
-6.95961711008468e-06
-1.49110022848888e-05
-3.4485849116045e-06
-9.48122151539787e-06
-1.36798913885205e-05
-1.41271804807746e-05
-6.59660246792117e-06
-1.14613646251921e-05
-1.25226775757004e-05
-2.04062418585793e-05
-1.35626035611768e-05
-2.00999084417837e-05
-6.67452837909621e-06
-2.68604977019308e-05
-2.21254545053744e-05
-2.28837262223136e-05
-2.50969059985578e-05
-2.38831334251994e-05
-2.829694335709e-06
-3.55330834402706e-06
-6.69671238101642e-06
-1.21506162676254e-05
-3.02862302340292e-06
-8.36376708990898e-06
-6.18218207493195e-06
-3.21581365419521e-06
-3.05597680572994e-06
-7.58201776496563e-06
1.85676485410754e-06
-1.50400522411054e-05
-6.78295571304488e-06
-1.15041179639651e-05
-1.68647275181019e-05
-1.93396008237898e-05
-6.73282067101999e-06
-1.31293568599446e-05
-7.78171605213855e-07
1.56737173479316e-07
-5.15393807937164e-06
-8.26215211802941e-06
-1.39345913754499e-05
-8.81956389080774e-06
-4.0289898871541e-06
-1.88703832072725e-05
-2.70518625157499e-06
-1.71599985693156e-05
-9.62223010691711e-06
-1.33476876619427e-05
-9.33789815094236e-06
-3.6599915102577e-06
-1.56740520989076e-05
-4.39043548230509e-07
-1.18357219218359e-05
-3.51573835981123e-06
-7.48430062257551e-06
-3.4989627361461e-06
-1.99837141119081e-06
-2.70215771280167e-06
-3.5293731832217e-06
-1.88411472240775e-05
-1.66389805987426e-05
-2.62049369543695e-05
-5.66301858866449e-06
-1.71796366895607e-05
5.7915766810027e-07
-8.45867740298934e-06
-8.43901393730079e-06
-6.16300607524827e-06
1.85604402206329e-06
-6.39934522538532e-06
-1.12919336765255e-05
-1.06916078114712e-05
-7.16882348250808e-06
-1.18204181679176e-05
-2.61311609708428e-06
-9.90346130892194e-06
-2.34292990957482e-05
-1.76688010656104e-05
-1.19658041248844e-05
-6.42657158600547e-06
-7.75139340639762e-06
-9.20099356086324e-07
-1.4914149189584e-05
-2.23771611617618e-06
-1.6591209024343e-05
-1.89211526857054e-05
-1.54352884706238e-05
-1.43663583508245e-05
-1.11634045657521e-05
-6.73481515145129e-06
-1.55645451148455e-05
-5.60415965579708e-06
-5.37903596191952e-06
2.46056303255148e-06
-1.39850361838054e-05
-1.02023079003339e-05
-1.06993584752351e-05
-1.05615411304423e-05
-1.33799609922891e-05
-5.79007565562549e-06
3.10876162060055e-06
1.24961962948231e-06
-7.57134608809559e-06
-7.78348848171987e-06
-1.53677964003557e-05
-2.05598582296809e-07
-2.89111362023367e-05
-1.62116657846919e-05
-1.24213374081585e-05
-1.39241683964031e-05
-7.75513713544827e-06
-1.59756686918198e-05
-1.58331118990992e-05
-1.30690262721483e-05
-1.00223309846248e-05
-1.26752737158538e-05
-6.99239791136182e-06
-1.55188060325123e-05
-1.42575583998374e-05
-1.06283982077289e-05
-5.48916847648671e-06
-1.15165568933843e-05
1.19441203942564e-05
-1.61786427462573e-05
-1.40521718220507e-05
-1.09804188209542e-05
-2.21698941659893e-06
-3.58837772733143e-05
-1.46855724645455e-05
-3.80432260008628e-06
-1.08699021171525e-05
5.11559298049051e-06
-8.63993404693262e-06
-7.79142644592125e-06
-1.10359531951681e-05
-6.4128187829398e-07
-7.58396938877167e-07
-7.80345284041491e-06
-1.48109184012369e-05
-1.13477178545053e-05
-7.70628080394338e-06
-1.06616413431958e-06
-2.46012405060793e-05
-2.16144401500289e-05
-1.92831336152231e-05
-1.10051196644624e-05
-1.41027149327349e-05
-1.15892506114243e-06
-5.98517216414309e-06
-1.3476713528578e-05
-1.66620611773249e-05
-6.87085531633385e-06
-4.84225373257293e-06
-8.69817866149768e-06
-2.45169796687023e-05
-3.24511633695153e-06
-1.78317859110919e-05
-4.68982399982356e-06
-9.93857842605024e-06
-1.39653719302998e-05
-1.36955131396046e-05
1.18444879695389e-06
-1.65830279968502e-05
5.16513014788659e-06
-4.10607548148416e-06
-2.83337838752103e-05
-7.7402136975766e-06
-3.96976845781784e-06
-6.34761583616288e-06
-2.47792853598675e-05
-7.688479388443e-06
-3.06597236663632e-06
-5.68124368910284e-06
-1.1582950959375e-05
-2.5759509751661e-06
-2.15145495797978e-05
-7.3773189312666e-06
8.84779439734744e-07
-2.64506895782068e-05
-9.84228779404991e-06
-1.64459574141195e-05
-5.55347566783251e-06
-4.93698424361919e-06
-1.30964977006197e-05
-1.40954511158936e-05
-2.28721622170503e-05
-1.25184906155436e-05
-1.21201212581626e-05
-1.6534834389815e-05
-1.70349190884098e-05
-1.10933493189465e-05
-8.62570922844976e-06
-2.88558444273494e-06
